# Supplementary material for: Immune dysregulation drives the relapse of peritoneal dialysis-associated peritonitis: a single-center prospective study
Source: Front Immunol. 2026 Jul 3;17:1810227. doi: 10.3389/fimmu.2026.1810227 (PMC13375459; doi:10.3389/fimmu.2026.1810227)
Supplement: Supplementary file 1 [file DataSheet1.zip]

Archive with 136 entries (118 files):
- summary of proteomics/
- summary of proteomics/summary/
- summary of proteomics/summary/01.Raw/
- summary of proteomics/summary/01.Raw/01_Olink_LC-P20241223141_XZB_250115_NPX.xlsx
- summary of proteomics/summary/01.Raw/Sample_Info.txt
- summary of proteomics/summary/01.Raw/Sample_Info.xlsx
- summary of proteomics/summary/02.QC/
- summary of proteomics/summary/02.QC/QC_IQR_1.pdf
- summary of proteomics/summary/02.QC/QC_IQR_1.png
- summary of proteomics/summary/02.QC/QC_NPX_distribution_1.pdf
- summary of proteomics/summary/02.QC/QC_NPX_distribution_1.png
- summary of proteomics/summary/03.Profile/
- summary of proteomics/summary/03.Profile/all_heatmap.pdf
- summary of proteomics/summary/03.Profile/all_heatmap.png
- summary of proteomics/summary/03.Profile/all_pca.pdf
- summary of proteomics/summary/03.Profile/all_pca.png
- summary of proteomics/summary/03.Profile/all_tsne.pdf
- summary of proteomics/summary/03.Profile/all_tsne.png
- summary of proteomics/summary/03.Profile/anno_profile.txt
- summary of proteomics/summary/03.Profile/anno_profile.xlsx
- summary of proteomics/summary/03.Profile/cor_heatmap.pdf
- summary of proteomics/summary/03.Profile/cor_heatmap.png
- summary of proteomics/summary/04.Diff_analysis/
- summary of proteomics/summary/04.Diff_analysis/COND1/
- summary of proteomics/summary/04.Diff_analysis/COND1/COND1_diff_regulation.pdf
- summary of proteomics/summary/04.Diff_analysis/COND1/COND1_diff_regulation.png
- summary of proteomics/summary/04.Diff_analysis/COND1/FHVSZH/
- summary of proteomics/summary/04.Diff_analysis/COND1/FHVSZH/auc_value.txt
- summary of proteomics/summary/04.Diff_analysis/COND1/FHVSZH/auc_value.xlsx
- summary of proteomics/summary/04.Diff_analysis/COND1/FHVSZH/Diff_protein_cor/
- summary of proteomics/summary/04.Diff_analysis/COND1/FHVSZH/Diff_protein_cor/FHVSZH_cor_heatmap.pdf
- summary of proteomics/summary/04.Diff_analysis/COND1/FHVSZH/Diff_protein_cor/FHVSZH_cor_heatmap.png
- summary of proteomics/summary/04.Diff_analysis/COND1/FHVSZH/Diff_protein_cor/FHVSZH_cor_heatmap_cor.txt
- summary of proteomics/summary/04.Diff_analysis/COND1/FHVSZH/Diff_protein_cor/FHVSZH_cor_heatmap_cor.xlsx
- summary of proteomics/summary/04.Diff_analysis/COND1/FHVSZH/Diff_protein_cor/FHVSZH_cor_heatmap_p.txt
- summary of proteomics/summary/04.Diff_analysis/COND1/FHVSZH/Diff_protein_cor/FHVSZH_cor_heatmap_p.xlsx
- summary of proteomics/summary/04.Diff_analysis/COND1/FHVSZH/Diff_protein_cor/FHVSZH_cor_protein_heatmap.pdf
- summary of proteomics/summary/04.Diff_analysis/COND1/FHVSZH/Diff_protein_cor/FHVSZH_cor_protein_heatmap.png
- summary of proteomics/summary/04.Diff_analysis/COND1/FHVSZH/Diff_protein_cor/FHVSZH_max_pro_point.pdf
- summary of proteomics/summary/04.Diff_analysis/COND1/FHVSZH/Diff_protein_cor/FHVSZH_max_pro_point.png
- summary of proteomics/summary/04.Diff_analysis/COND1/FHVSZH/Diff_protein_cor/FHVSZH_min_pro_point.pdf
- summary of proteomics/summary/04.Diff_analysis/COND1/FHVSZH/Diff_protein_cor/FHVSZH_min_pro_point.png
- summary of proteomics/summary/04.Diff_analysis/COND1/FHVSZH/Diff_protein_cor/FHVSZH_protein_correlation.txt
- summary of proteomics/summary/04.Diff_analysis/COND1/FHVSZH/Diff_protein_cor/FHVSZH_protein_correlation.xlsx
- summary of proteomics/summary/04.Diff_analysis/COND1/FHVSZH/Diff_protein_cor/FHVSZH_protein_degree.txt
- summary of proteomics/summary/04.Diff_analysis/COND1/FHVSZH/Diff_protein_cor/FHVSZH_protein_degree.xlsx
- summary of proteomics/summary/04.Diff_analysis/COND1/FHVSZH/Diff_protein_cor/FHVSZH_p_heatmap.pdf
- summary of proteomics/summary/04.Diff_analysis/COND1/FHVSZH/Diff_protein_cor/FHVSZH_p_heatmap.png
- summary of proteomics/summary/04.Diff_analysis/COND1/FHVSZH/Enrichment/
- summary of proteomics/summary/04.Diff_analysis/COND1/FHVSZH/Enrichment/DO/
- summary of proteomics/summary/04.Diff_analysis/COND1/FHVSZH/Enrichment/DO/COND1.FHVSZH.DO_Annotation.txt
- summary of proteomics/summary/04.Diff_analysis/COND1/FHVSZH/Enrichment/DO/COND1.FHVSZH.DO_B.txt
- summary of proteomics/summary/04.Diff_analysis/COND1/FHVSZH/Enrichment/DO/COND1.FHVSZH.DO_Enrichment.P.pdf
- summary of proteomics/summary/04.Diff_analysis/COND1/FHVSZH/Enrichment/DO/COND1.FHVSZH.DO_Enrichment.P.png
- summary of proteomics/summary/04.Diff_analysis/COND1/FHVSZH/Enrichment/DO/COND1.FHVSZH.DO_Enrichment.Q.pdf
- summary of proteomics/summary/04.Diff_analysis/COND1/FHVSZH/Enrichment/DO/COND1.FHVSZH.DO_Enrichment.txt
- summary of proteomics/summary/04.Diff_analysis/COND1/FHVSZH/Enrichment/DO/COND1.FHVSZH.DO_Enrichment.xlsx
- summary of proteomics/summary/04.Diff_analysis/COND1/FHVSZH/Enrichment/DO/COND1.FHVSZH.DO_scatter.pdf
- summary of proteomics/summary/04.Diff_analysis/COND1/FHVSZH/Enrichment/DO/COND1.FHVSZH.DO_scatter.png
- summary of proteomics/summary/04.Diff_analysis/COND1/FHVSZH/Enrichment/GO/
- summary of proteomics/summary/04.Diff_analysis/COND1/FHVSZH/Enrichment/GO/result.FHVSZH.GO_BarPlot_GeneNumber.pdf
- summary of proteomics/summary/04.Diff_analysis/COND1/FHVSZH/Enrichment/GO/result.FHVSZH.GO_BarPlot_GeneNumber.png
- summary of proteomics/summary/04.Diff_analysis/COND1/FHVSZH/Enrichment/GO/result.FHVSZH.GO_BarPlot_Sig.P.pdf
- summary of proteomics/summary/04.Diff_analysis/COND1/FHVSZH/Enrichment/GO/result.FHVSZH.GO_BarPlot_Sig.P.png
- summary of proteomics/summary/04.Diff_analysis/COND1/FHVSZH/Enrichment/GO/result.FHVSZH.GO_Enrichment.txt
- summary of proteomics/summary/04.Diff_analysis/COND1/FHVSZH/Enrichment/GO/result.FHVSZH.GO_Enrichment.xlsx
- summary of proteomics/summary/04.Diff_analysis/COND1/FHVSZH/Enrichment/GO/result.FHVSZH.GO_LoopCircos.P.pdf
- summary of proteomics/summary/04.Diff_analysis/COND1/FHVSZH/Enrichment/GO/result.FHVSZH.GO_LoopCircos.P.png
- summary of proteomics/summary/04.Diff_analysis/COND1/FHVSZH/Enrichment/GO/result.FHVSZH.GO_LoopCircos.P.xlsx
- summary of proteomics/summary/04.Diff_analysis/COND1/FHVSZH/Enrichment/GO/result.FHVSZH.GO_ScatterPlot.P.pdf
- summary of proteomics/summary/04.Diff_analysis/COND1/FHVSZH/Enrichment/GO/result.FHVSZH.GO_ScatterPlot.P.png
- summary of proteomics/summary/04.Diff_analysis/COND1/FHVSZH/Enrichment/InterPro/
- summary of proteomics/summary/04.Diff_analysis/COND1/FHVSZH/Enrichment/InterPro/COND1.FHVSZH.InterPro_Annotation.txt
- summary of proteomics/summary/04.Diff_analysis/COND1/FHVSZH/Enrichment/InterPro/COND1.FHVSZH.InterPro_B.txt
- summary of proteomics/summary/04.Diff_analysis/COND1/FHVSZH/Enrichment/InterPro/COND1.FHVSZH.InterPro_Enrichment.P.pdf
- summary of proteomics/summary/04.Diff_analysis/COND1/FHVSZH/Enrichment/InterPro/COND1.FHVSZH.InterPro_Enrichment.P.png
- summary of proteomics/summary/04.Diff_analysis/COND1/FHVSZH/Enrichment/InterPro/COND1.FHVSZH.InterPro_Enrichment.Q.pdf
- summary of proteomics/summary/04.Diff_analysis/COND1/FHVSZH/Enrichment/InterPro/COND1.FHVSZH.InterPro_Enrichment.txt
- summary of proteomics/summary/04.Diff_analysis/COND1/FHVSZH/Enrichment/InterPro/COND1.FHVSZH.InterPro_Enrichment.xlsx
- summary of proteomics/summary/04.Diff_analysis/COND1/FHVSZH/Enrichment/InterPro/COND1.FHVSZH.InterPro_scatter.pdf
- summary of proteomics/summary/04.Diff_analysis/COND1/FHVSZH/Enrichment/InterPro/COND1.FHVSZH.InterPro_scatter.png
- summary of proteomics/summary/04.Diff_analysis/COND1/FHVSZH/Enrichment/KEGG/
- summary of proteomics/summary/04.Diff_analysis/COND1/FHVSZH/Enrichment/KEGG/result.FHVSZH.KEGG_BarPlot_GeneNumber.pdf
- summary of proteomics/summary/04.Diff_analysis/COND1/FHVSZH/Enrichment/KEGG/result.FHVSZH.KEGG_BarPlot_GeneNumber.png
- summary of proteomics/summary/04.Diff_analysis/COND1/FHVSZH/Enrichment/KEGG/result.FHVSZH.KEGG_BarPlot_Sig.P.pdf
- summary of proteomics/summary/04.Diff_analysis/COND1/FHVSZH/Enrichment/KEGG/result.FHVSZH.KEGG_BarPlot_Sig.P.png
- summary of proteomics/summary/04.Diff_analysis/COND1/FHVSZH/Enrichment/KEGG/result.FHVSZH.KEGG_Enrichment.txt
- summary of proteomics/summary/04.Diff_analysis/COND1/FHVSZH/Enrichment/KEGG/result.FHVSZH.KEGG_Enrichment.xlsx
- summary of proteomics/summary/04.Diff_analysis/COND1/FHVSZH/Enrichment/KEGG/result.FHVSZH.KEGG_ScatterPlot.P.pdf
- summary of proteomics/summary/04.Diff_analysis/COND1/FHVSZH/Enrichment/KEGG/result.FHVSZH.KEGG_ScatterPlot.P.png
- summary of proteomics/summary/04.Diff_analysis/COND1/FHVSZH/Enrichment/KEGG/result.FHVSZH.KEGG_ZScore_BubblePlot.P.pdf
- summary of proteomics/summary/04.Diff_analysis/COND1/FHVSZH/Enrichment/KEGG/result.FHVSZH.KEGG_ZScore_BubblePlot.P.png
- summary of proteomics/summary/04.Diff_analysis/COND1/FHVSZH/Enrichment/REACTOME/
- summary of proteomics/summary/04.Diff_analysis/COND1/FHVSZH/Enrichment/REACTOME/COND1.FHVSZH.Reactome_Annotation.txt
- summary of proteomics/summary/04.Diff_analysis/COND1/FHVSZH/Enrichment/REACTOME/COND1.FHVSZH.Reactome_B.txt
- summary of proteomics/summary/04.Diff_analysis/COND1/FHVSZH/Enrichment/REACTOME/COND1.FHVSZH.Reactome_Enrichment.P.pdf
- summary of proteomics/summary/04.Diff_analysis/COND1/FHVSZH/Enrichment/REACTOME/COND1.FHVSZH.Reactome_Enrichment.P.png
- summary of proteomics/summary/04.Diff_analysis/COND1/FHVSZH/Enrichment/REACTOME/COND1.FHVSZH.Reactome_Enrichment.Q.pdf
- summary of proteomics/summary/04.Diff_analysis/COND1/FHVSZH/Enrichment/REACTOME/COND1.FHVSZH.Reactome_Enrichment.txt
- summary of proteomics/summary/04.Diff_analysis/COND1/FHVSZH/Enrichment/REACTOME/COND1.FHVSZH.Reactome_Enrichment.xlsx
- summary of proteomics/summary/04.Diff_analysis/COND1/FHVSZH/Enrichment/REACTOME/COND1.FHVSZH.Reactome_scatter.pdf
- summary of proteomics/summary/04.Diff_analysis/COND1/FHVSZH/Enrichment/REACTOME/COND1.FHVSZH.Reactome_scatter.png
- summary of proteomics/summary/04.Diff_analysis/COND1/FHVSZH/FHVSZH_diff.txt
- summary of proteomics/summary/04.Diff_analysis/COND1/FHVSZH/FHVSZH_diff.xlsx
- summary of proteomics/summary/04.Diff_analysis/COND1/FHVSZH/FHVSZH_heatmap.pdf
- summary of proteomics/summary/04.Diff_analysis/COND1/FHVSZH/FHVSZH_heatmap.png
- summary of proteomics/summary/04.Diff_analysis/COND1/FHVSZH/FHVSZH_mean_heatmap.pdf
- summary of proteomics/summary/04.Diff_analysis/COND1/FHVSZH/FHVSZH_mean_heatmap.png
- summary of proteomics/summary/04.Diff_analysis/COND1/FHVSZH/FHVSZH_volcano.pdf
- summary of proteomics/summary/04.Diff_analysis/COND1/FHVSZH/FHVSZH_volcano.png
- summary of proteomics/summary/04.Diff_analysis/COND1/FHVSZH/ProPro/
- summary of proteomics/summary/04.Diff_analysis/COND1/FHVSZH/ProPro/FHVSZH_string_PPI.txt
- summary of proteomics/summary/04.Diff_analysis/COND1/FHVSZH/ProPro/FHVSZH_string_PPI.xlsx
- summary of proteomics/summary/04.Diff_analysis/COND1/FHVSZH/RandomForest/
- summary of proteomics/summary/04.Diff_analysis/COND1/FHVSZH/RandomForest/FHVSZH_randomforest_MeanDecreaseAccuracy.pdf
- summary of proteomics/summary/04.Diff_analysis/COND1/FHVSZH/RandomForest/FHVSZH_randomforest_MeanDecreaseAccuracy.png
- summary of proteomics/summary/04.Diff_analysis/COND1/FHVSZH/RandomForest/FHVSZH_randomforest_MeanDecreaseGini.pdf
- summary of proteomics/summary/04.Diff_analysis/COND1/FHVSZH/RandomForest/FHVSZH_randomforest_MeanDecreaseGini.png
- summary of proteomics/summary/04.Diff_analysis/COND1/FHVSZH/RandomForest/FHVSZH_randomforest_result.txt
- summary of proteomics/summary/04.Diff_analysis/COND1/FHVSZH/RandomForest/FHVSZH_randomforest_result.xlsx
- summary of proteomics/summary/04.Diff_analysis/COND1/FHVSZH/ROC_logistic.pdf
- summary of proteomics/summary/04.Diff_analysis/COND1/FHVSZH/ROC_logistic.png
- summary of proteomics/summary/04.Diff_analysis/COND1/FHVSZH/ROC_top5.pdf
- summary of proteomics/summary/04.Diff_analysis/COND1/FHVSZH/ROC_top5.png
- summary of proteomics/summary/04.Diff_analysis/COND1/FHVSZH/Top_boxplot/
- summary of proteomics/summary/04.Diff_analysis/COND1/FHVSZH/Top_boxplot/All_FHVSZH_Significant_Pro.pdf
- summary of proteomics/summary/04.Diff_analysis/COND1/FHVSZH/Top_boxplot/All_FHVSZH_Significant_Pro.png
- summary of proteomics/summary/04.Diff_analysis/COND1/FHVSZH/Top_boxplot/All_FHVSZH_Significant_Pro.txt
- summary of proteomics/summary/04.Diff_analysis/COND1/FHVSZH/Top_boxplot/CCL28_boxplot.pdf
- summary of proteomics/summary/04.Diff_analysis/COND1/FHVSZH/Top_boxplot/CCL28_boxplot.png
- summary of proteomics/summary/04.Diff_analysis/COND1/FHVSZH/Top_boxplot/CD40_boxplot.pdf
- summary of proteomics/summary/04.Diff_analysis/COND1/FHVSZH/Top_boxplot/CD40_boxplot.png
- summary of proteomics/summary/04.Diff_analysis/COND1/FHVSZH/Top_boxplot/NRTN_boxplot.pdf
- summary of proteomics/summary/04.Diff_analysis/COND1/FHVSZH/Top_boxplot/NRTN_boxplot.png
- summary of proteomics/summary/04.Diff_analysis/COND1/FHVSZH/Top_boxplot/uPA_boxplot.pdf
- summary of proteomics/summary/04.Diff_analysis/COND1/FHVSZH/Top_boxplot/uPA_boxplot.png
