# Supplementary material for: Immune dysregulation drives the relapse of peritoneal dialysis-associated peritonitis: a single-center prospective study
Source: Front Immunol. 2026 Jul 3;17:1810227. doi: 10.3389/fimmu.2026.1810227 (PMC13375459; doi:10.3389/fimmu.2026.1810227)
Supplement: Supplementary file 1 [file DataSheet1.zip › summary of proteomics/summary/01.Raw/01_Olink_LC-P20241223141_XZB_250115_NPX.xlsx]

## Sheet: Npx Data
Olink LC0429	Olink NPX Signature 1.15.0
NPX data
Panel	Olink Target 96 Inflammation(v.3027)	Olink Target 96 Inflammation(v.3027)	Olink Target 96 Inflammation(v.3027)	Olink Target 96 Inflammation(v.3027)	Olink Target 96 Inflammation(v.3027)	Olink Target 96 Inflammation(v.3027)	Olink Target 96 Inflammation(v.3027)	Olink Target 96 Inflammation(v.3027)	Olink Target 96 Inflammation(v.3027)	Olink Target 96 Inflammation(v.3027)	Olink Target 96 Inflammation(v.3027)	Olink Target 96 Inflammation(v.3027)	Olink Target 96 Inflammation(v.3027)	Olink Target 96 Inflammation(v.3027)	Olink Target 96 Inflammation(v.3027)	Olink Target 96 Inflammation(v.3027)	Olink Target 96 Inflammation(v.3027)	Olink Target 96 Inflammation(v.3027)	Olink Target 96 Inflammation(v.3027)	Olink Target 96 Inflammation(v.3027)	Olink Target 96 Inflammation(v.3027)	Olink Target 96 Inflammation(v.3027)	Olink Target 96 Inflammation(v.3027)	Olink Target 96 Inflammation(v.3027)	Olink Target 96 Inflammation(v.3027)	Olink Target 96 Inflammation(v.3027)	Olink Target 96 Inflammation(v.3027)	Olink Target 96 Inflammation(v.3027)	Olink Target 96 Inflammation(v.3027)	Olink Target 96 Inflammation(v.3027)	Olink Target 96 Inflammation(v.3027)	Olink Target 96 Inflammation(v.3027)	Olink Target 96 Inflammation(v.3027)	Olink Target 96 Inflammation(v.3027)	Olink Target 96 Inflammation(v.3027)	Olink Target 96 Inflammation(v.3027)	Olink Target 96 Inflammation(v.3027)	Olink Target 96 Inflammation(v.3027)	Olink Target 96 Inflammation(v.3027)	Olink Target 96 Inflammation(v.3027)	Olink Target 96 Inflammation(v.3027)	Olink Target 96 Inflammation(v.3027)	Olink Target 96 Inflammation(v.3027)	Olink Target 96 Inflammation(v.3027)	Olink Target 96 Inflammation(v.3027)	Olink Target 96 Inflammation(v.3027)	Olink Target 96 Inflammation(v.3027)	Olink Target 96 Inflammation(v.3027)	Olink Target 96 Inflammation(v.3027)
Assay	IL8	VEGFA	CD8A	MCP-3	GDNF	CDCP1	CD244	IL7	OPG	LAP TGF-beta-1	uPA	IL6	IL-17C	MCP-1	IL-17A	CXCL11	AXIN1	TRAIL	IL-20RA	CXCL9	CST5	IL-2RB	IL-1 alpha	OSM	IL2	CXCL1	TSLP	CCL4	CD6	SCF	IL18	SLAMF1	TGF-alpha	MCP-4	CCL11	TNFSF14	FGF-23	IL-10RA	FGF-5	MMP-1	LIF-R	FGF-21	CCL19	IL-15RA	IL-10RB	IL-22 RA1	IL-18R1	PD-L1	Beta-NGF
Uniprot ID	P10145	P15692	P01732	P80098	P39905	Q9H5V8	Q9BZW8	P13232	O00300	P01137	P00749	P05231	Q9P0M4	P13500	Q16552	O14625	O15169	P50591	Q9UHF4	Q07325	P28325	P14784	P01583	P13725	P60568	P09341	Q969D9	P13236	P30203	P21583	Q14116	Q13291	P01135	Q99616	P51671	O43557	Q9GZV9	Q13651	P12034	P03956	P42702	Q9NSA1	Q99731	Q13261	Q08334	Q8N6P7	Q13478	Q9NZQ7	P01138
OlinkID	OID00471	OID00472	OID05124	OID00474	OID00475	OID00476	OID00477	OID00478	OID00479	OID00480	OID00481	OID00482	OID00483	OID00484	OID00485	OID00486	OID00487	OID00488	OID00489	OID00490	OID00491	OID00492	OID00493	OID00494	OID00495	OID00496	OID00497	OID00498	OID00499	OID00500	OID00501	OID00502	OID00503	OID00504	OID00505	OID00506	OID00507	OID00508	OID00509	OID00510	OID00511	OID00512	OID00513	OID00514	OID00515	OID00516	OID00517	OID00518	OID00519
SC1	9.99863	10.8062	6.64421	4.51853	1.17983	4.15189	5.93273	1.4384	10.7089	6.46739	10.3374	8.4017	3.35126	12.3092	1.97627	9.59483	2.82717	6.91093	0.62954	8.93048	7.21605	0.06657	-1.12415	5.77999	-0.73548	10.6104	0.75089	6.7801	5.48446	9.01514	9.39549	2.57411	3.04693	14.9806	7.20337	5.13324	4.52819	1.6354	0.63774	12.6998	4.17149	6.25837	11.9339	0.5488	6.01054	1.3226	8.83664	6.68774	-0.14788
SC2	10.1029	10.8577	6.80623	4.31861	1.77958	4.08671	5.99887	1.56836	10.7316	6.61072	10.3584	8.36005	3.58843	12.2243	2.23353	9.5645	2.90454	6.96336	0.93826	8.96089	7.24035	1.31517	-0.41127	5.92	0.06761	10.6199	1.28705	6.71657	5.51838	9.03658	9.46016	2.61381	3.32732	14.9033	7.12132	5.21288	4.71654	1.82028	0.59074	12.6414	4.20751	6.29924	11.9527	0.43367	6.05322	1.33569	8.76189	6.93765	-0.09284
WK-2025010901392	7.17715	7.96511	1.45456	2.20676	0.78635	1.07467	2.09991	-0.1385	7.34226	0.99468	4.14705	4.85457	0.08006	9.87353	2.32797	5.48467	-0.28527	0.59115	-0.61013	9.53202	4.33076	-1.06418	-0.27703	0.71404	-0.2981	7.25634	0.13132	3.1868	1.45337	2.52967	3.24607	-0.18364	0.24338	11.928	5.86279	0.9799	6.04731	-0.58018	-0.06874	5.68467	-0.04801	1.1344	2.04536	-0.30304	1.65212	0.54602	3.55122	3.61868	-0.24482
WK-2025010901400	8.19167	9.70139	-0.44819	3.08405	0.0523	2.23388	1.31943	-0.43964	6.43509	2.51461	6.27213	9.89429	-0.80123	10.8682	4.21552	0.76116	-1.28422	0.882	0.16514	5.97619	4.59094	-0.17189	0.73815	1.69059	-0.42217	7.93124	-0.18484	2.8457	0.38537	2.76844	3.69154	-0.771	1.42188	10.1137	5.5497	0.75253	3.43616	-0.70095	-0.16346	10.4767	-0.17347	1.96656	4.30584	-0.84231	1.80863	0.26261	4.10446	4.02127	-0.34858
WK-2025010901393	6.46532	9.68641	-0.16738	0.62264	-0.6569	1.62935	1.29011	-0.13054	7.53477	1.68813	7.38571	4.904	-0.05445	10.7333	-0.4545	3.94662	-0.74802	1.46256	-0.37707	7.3326	5.64107	-0.76536	-0.73622	0.53697	-0.98519	7.01849	-3.05823	3.73556	0.05888	3.75871	5.09405	0.05925	0.16983	10.0821	3.73191	-0.3759	2.86488	-0.88241	-0.58341	6.92216	0.36653	0.21312	4.62912	-1.13168	2.6018	-1.27428	3.63024	3.31945	-0.31766
WK-2025010901401	3.12974	6.58744	-0.41238	-0.72829	0.02921	0.60848	1.19579	-0.4818	5.44437	-0.25738	3.57809	1.98325	0.22225	7.97022	-0.62524	0.58643	-0.91794	0.22838	0.24653	3.87128	2.32994	0.42799	-0.78949	0.38255	-0.07706	5.17028	-1.70754	0.58793	0.10265	1.14037	2.53437	0.45317	-1.41931	5.06189	1.04044	-0.22708	0.67817	-0.62414	-0.67505	3.85659	-0.68963	-0.21457	1.2971	-0.70333	0.60691	-4.4719	2.19856	2.42215	-0.30308
WK-2025010901394	12.9622	10.6946	-0.31829	5.24801	0.82475	2.44196	2.44004	-0.44221	9.38712	2.98895	7.93862	13.0536	-0.35841	13.3734	5.86546	2.47199	0.07338	1.26402	-0.94677	7.61736	5.54966	-0.41785	1.46254	5.00016	-0.88952	11.5451	-2.87816	6.27141	-0.53174	3.34504	5.12746	-0.06519	1.11653	10.0139	7.7599	3.94794	5.83325	-0.76779	0.04633	9.42104	0.06783	5.05118	7.4272	-0.98026	1.5584	0.71413	4.28899	3.87035	-0.23972
WK-2025010901402	6.68679	8.84679	0.85612	1.85205	0.16409	1.40581	1.38572	0.00022	8.00259	0.71076	9.16103	6.59163	-0.61037	10.0188	3.10893	3.38702	0.16645	1.68185	-0.39028	7.66916	5.63519	-0.87534	0.24175	1.29266	-0.19727	7.57067	0.2619	1.97295	0.47861	2.92881	3.27774	-0.07272	0.41935	11.8633	5.63524	0.84872	3.84795	-0.31967	-0.16071	8.70165	0.02567	1.51197	3.95761	-0.36815	1.7735	-1.2627	3.88583	3.81694	-0.28198
WK-2025010901395	6.12165	10.6189	0.2516	4.53301	0.66313	2.46238	2.98687	-0.51407	9.45129	3.39821	7.13124	7.5825	-0.06404	11.3867	0.86269	3.44774	-0.32718	2.76921	-0.20918	9.83046	6.52326	-0.67153	-1.19344	1.16327	-0.26384	9.85863	-0.88683	4.28394	1.07019	5.1037	5.04859	-0.63516	1.68267	13.1453	5.30509	0.38082	2.56466	-0.64622	0.28396	8.48084	0.49896	4.32849	7.25772	-0.21346	3.67616	-0.19531	4.60583	5.15493	-0.50783
WK-2025010901403	6.59402	9.14615	-0.55029	0.92055	-0.2705	1.56909	1.84007	0.1278	6.37828	1.60982	6.80852	5.86992	-0.54756	11.0308	-0.27819	1.72411	-0.5553	0.73906	-0.43587	7.48854	5.62068	0.01383	-0.56188	0.27699	-0.9164	7.28863	-0.09815	2.03693	0.20432	2.6113	4.23766	-1.13821	0.5917	9.32818	3.85925	0.02594	6.54071	-0.82679	-0.36927	7.52627	0.27455	2.97262	4.41637	-0.14646	1.68329	0.19135	3.33129	4.16542	-0.10791
WK-2025010901404	9.51403	9.9059	1.1406	4.28076	0.59872	2.96843	3.0324	0.19605	9.27299	2.46507	7.94877	7.29484	0.10221	12.8206	1.01947	7.34033	-0.26522	1.6755	0.64179	12.7653	6.5999	-0.10027	-0.22611	2.15785	0.28049	9.10454	-0.55247	5.77976	1.25153	3.39188	5.49486	0.38724	1.59772	13.8257	7.67268	0.59961	8.48664	-0.57001	0.47566	9.1852	0.68878	4.81829	7.67944	-0.06561	2.67059	1.3355	4.0761	5.34711	-0.23103
WK-2025010901396	4.42569	8.0195	-0.32109	-0.29076	0.60757	1.41552	1.12996	-0.17339	6.09078	-0.01866	4.96229	3.62071	-0.35571	9.2887	-0.84315	0.48152	-0.52881	-0.31032	0.04035	6.32716	4.7418	0.05789	-0.94148	-0.73672	-0.24883	4.53501	-0.26186	1.99546	0.00531	1.50746	2.87565	-0.43021	-0.63899	6.7208	1.86946	-0.19973	2.59138	-0.71588	-0.15399	6.98084	-0.4806	2.21164	0.86818	-0.90944	0.74501	-1.14002	2.81421	2.92157	-0.2076
WK-2025010901405	7.37607	10.8054	-0.26842	1.19317	-0.1274	1.7608	2.44492	-0.51036	8.35319	2.52395	8.48443	7.10257	0.63478	11.6996	-0.25276	2.07433	-0.38851	1.88167	-0.7778	8.27285	6.47185	-0.62433	-0.97212	0.69882	-1.14414	7.04506	-0.938	3.7814	1.10471	4.64783	4.66828	-0.61824	2.13918	10.349	6.12293	-0.50394	4.67151	-0.08106	0.54534	7.69367	0.69293	4.65814	6.45486	-0.65727	3.53566	-0.62169	4.13228	4.86996	-0.25902
WK-2025010901397	7.26066	8.23955	-0.58194	1.99633	-0.63354	1.73268	0.53251	-0.64305	5.87817	0.55444	5.94989	7.59036	-0.71322	10.8678	1.94297	1.23305	-0.40125	0.13533	-0.91751	5.30838	5.86265	-0.86	0.21335	1.58769	-1.11497	6.46997	-1.22756	2.01889	-0.08595	1.65301	2.80562	-0.41724	-0.79684	9.13436	5.47	-0.24935	3.41917	-0.56189	-0.75602	7.61621	-0.26957	-0.13715	4.29109	-1.18314	1.08178	-0.93173	2.79953	3.4722	-0.27782
WK-2025010901406	11.3397	11.8738	1.08817	6.92227	0.65741	4.12218	3.51936	0.23021	9.67467	4.89185	9.72778	9.44595	0.97692	13.3298	2.49025	6.16542	0.8798	2.79134	-0.21483	11.0484	6.23424	-0.16246	-0.42291	2.70767	0.00423	9.25041	1.22245	5.34125	1.80903	5.66009	6.57846	1.14544	1.93874	13.3726	6.8395	0.58977	8.57681	0.05104	1.28004	11.7185	1.18638	2.86235	8.48382	0.77901	3.93542	-0.055	5.03917	6.49208	-0.13667
WK-2025010901398	8.13389	9.10016	0.61769	3.10673	0.78942	2.79438	1.83492	-0.16206	5.80486	1.79483	6.90625	8.01798	0.60374	10.8225	2.65046	2.57569	-1.32283	0.49164	-0.11102	6.88225	5.41429	-0.17565	-0.31605	2.11242	-0.81259	8.36176	-0.21377	4.01267	0.24265	2.5896	3.54465	0.27602	0.29687	11.0214	6.35227	0.60255	1.11528	-0.53898	0.37524	6.87329	0.01962	1.81708	5.00755	-0.95553	1.98929	-0.22052	4.34963	3.87344	-0.17083
WK-2025010901407	8.16786	8.66666	-0.19731	2.65132	-0.39707	1.9162	1.15883	-0.2602	8.20665	0.93528	5.41085	6.4734	-0.98286	11.355	1.59361	4.95426	-0.52794	0.50215	-0.88489	9.8349	6.40133	0.05028	-0.5713	1.00103	-0.50783	8.48822	-0.15383	2.33774	-0.60731	2.19992	3.82891	-1.21271	-0.40645	11.7797	5.93122	-0.6962	7.72777	-0.61265	-0.05522	7.76102	-0.27961	0.42547	2.84276	-0.75633	1.313	-2.81066	2.82398	3.98349	-0.33846
WK-2025010901399	11.7193	11.7631	2.27436	4.75357	1.3703	3.30715	3.63979	-0.2382	8.4728	3.50948	7.65021	11.2532	0.99071	13.3657	5.83529	5.58355	-0.22057	2.64284	0.475	9.13136	7.96377	-0.34663	3.53726	4.8442	-0.24482	10.3182	1.57048	7.58317	2.01427	5.22695	5.5113	1.61803	2.60235	14.8122	7.70808	2.45322	9.95254	-0.06003	1.02153	8.91695	1.74905	7.61577	8.02663	0.66992	4.11687	-0.83511	5.78091	6.25871	-0.23438
MaxLOD	0.11763	0.29354	-0.68941	0.6604	0.79026	-0.62842	0.47105	0.11161	-0.46506	-0.30617	-0.02447	0.03142	0.49219	-0.1439	-0.10907	0.09878	0.03599	0.02199	0.0407	-0.00578	-0.6918	0.88908	-0.08348	0.31751	0.25739	1.64409	0.13461	0.0003	-0.15476	-0.08794	0.48702	-0.21648	-1.41638	1.10986	0.23822	-0.18227	0.13297	-0.12598	-0.25767	-0.58429	-0.02231	-0.05988	0.96491	-0.19052	-0.22813	1.49342	-0.31566	-0.03715	0.20892
PlateLOD	0.11763	0.29354	-0.68941	0.6604	0.79026	-0.62842	0.47105	0.11161	-0.46506	-0.30617	-0.02447	0.03142	0.49219	-0.1439	-0.10907	0.09878	0.03599	0.02199	0.0407	-0.00578	-0.6918	0.88908	-0.08348	0.31751	0.25739	1.64409	0.13461	0.0003	-0.15476	-0.08794	0.48702	-0.21648	-1.41638	1.10986	0.23822	-0.18227	0.13297	-0.12598	-0.25767	-0.58429	-0.02231	-0.05988	0.96491	-0.19052	-0.22813	1.49342	-0.31566	-0.03715	0.20892
Missing Data freq.	0	0	0	0.16667	0.77778	0	0	0.72222	0	0	0	0	0.66667	0	0.27778	0	0.72222	0.05556	0.66667	0	0	0.94444	0.72222	0.11111	0.94444	0	0.72222	0	0.11111	0	0	0.38889	0.05556	0	0	0.33333	0	0.72222	0.22222	0	0.33333	0.11111	0.05556	0.66667	0	1	0	0	1
Normalization	IPC Normalized	IPC Normalized	IPC Normalized	IPC Normalized	IPC Normalized	IPC Normalized	IPC Normalized	IPC Normalized	IPC Normalized	IPC Normalized	IPC Normalized	IPC Normalized	IPC Normalized	IPC Normalized	IPC Normalized	IPC Normalized	IPC Normalized	IPC Normalized	IPC Normalized	IPC Normalized	IPC Normalized	IPC Normalized	IPC Normalized	IPC Normalized	IPC Normalized	IPC Normalized	IPC Normalized	IPC Normalized	IPC Normalized	IPC Normalized	IPC Normalized	IPC Normalized	IPC Normalized	IPC Normalized	IPC Normalized	IPC Normalized	IPC Normalized	IPC Normalized	IPC Normalized	IPC Normalized	IPC Normalized	IPC Normalized	IPC Normalized	IPC Normalized	IPC Normalized	IPC Normalized	IPC Normalized	IPC Normalized	IPC Normalized
[truncated: 47 more columns]
