# Supplementary material for: Immune dysregulation drives the relapse of peritoneal dialysis-associated peritonitis: a single-center prospective study
Source: Front Immunol. 2026 Jul 3;17:1810227. doi: 10.3389/fimmu.2026.1810227 (PMC13375459; doi:10.3389/fimmu.2026.1810227)
Supplement: Supplementary file 1 [file DataSheet1.zip › summary of proteomics/summary/01.Raw/Sample_Info.txt]

Sample	SampleID	COND1
WK-2025010901392	FH_1	FH
WK-2025010901394	FH_2	FH
WK-2025010901395	FH_3	FH
WK-2025010901396	FH_4	FH
WK-2025010901397	FH_5	FH
WK-2025010901398	FH_6	FH
WK-2025010901400	ZH_1	ZH
WK-2025010901402	ZH_2	ZH
WK-2025010901403	ZH_3	ZH
WK-2025010901404	ZH_4	ZH
WK-2025010901405	ZH_5	ZH
WK-2025010901406	ZH_6	ZH
