# Supplementary material for: Immune dysregulation drives the relapse of peritoneal dialysis-associated peritonitis: a single-center prospective study
Source: Front Immunol. 2026 Jul 3;17:1810227. doi: 10.3389/fimmu.2026.1810227 (PMC13375459; doi:10.3389/fimmu.2026.1810227)
Supplement: Supplementary file 1 [file DataSheet1.zip › summary of proteomics/summary/03.Profile/anno_profile.txt]

Assay	OlinkID	UniProt	description	GO	KEGG	REACTOME	DO	InterPro	subcellular	FH_1	FH_2	FH_3	FH_4	FH_5	FH_6	ZH_1	ZH_2	ZH_3	ZH_4	ZH_5	ZH_6
IL8	OID00471	P10145	Interleukin-8 (IL-8) (C-X-C motif chemokine 8) (Chemokine (C-X-C motif) ligand 8) (Emoctakin) (Granulocyte chemotactic protein 1) (GCP-1) (Monocyte-derived neutrophil chemotactic factor) (MDNCF) (Monocyte-derived neutrophil-activating peptide) (MONAP) (Neutrophil-activating protein 1) (NAP-1) (Protein 3-10C) (T-cell chemotactic factor) [Cleaved into: MDNCF-a (GCP/IL-8 protein IV) (IL8/NAP1 form I…	GO:0005576(extracellular region);GO:0005615(extracellular space);GO:0008009(chemokine activity);GO:0045236(CXCR chemokine receptor binding);GO:0008201(heparin binding);GO:0005153(interleukin-8 receptor binding);GO:0001525(angiogenesis);GO:0061844(antimicrobial humoral immune response mediated by antimicrobial peptide);GO:0019722(calcium-mediated signaling);GO:0044344(cellular response to fibrobla…	04060(Cytokine-cytokine receptor interaction);04061(Viral protein interaction with cytokine and cytokine receptor);04062(Chemokine signaling pathway);04064(NF-kappa B signaling pathway);04072(Phospholipase D signaling pathway);04218(Cellular senescence);04620(Toll-like receptor signaling pathway);04621(NOD-like receptor signaling pathway);04622(RIG-I-like receptor signaling pathway);04657(IL-17 s…	R-HSA-1280215(Cytokine Signaling in Immune system);R-HSA-162582(Signal Transduction);R-HSA-168256(Immune System);R-HSA-2262752(Cellular responses to stress);R-HSA-2559582(Senescence-Associated Secretory Phenotype (SASP));R-HSA-2559583(Cellular Senescence);R-HSA-372790(Signaling by GPCR);R-HSA-373076(Class A/1 (Rhodopsin-like receptors));R-HSA-375276(Peptide ligand-binding receptors);R-HSA-380108(…	DOID:10283(prostate cancer);DOID:10310(viral meningitis);DOID:1037(lymphoid leukemia);DOID:1040(chronic lymphocytic leukemia);DOID:10591(pre-eclampsia);DOID:10608(celiac disease);DOID:10652(Alzheimer's disease);DOID:10754(otitis media);DOID:1115(sarcoma);DOID:11265(trachoma);DOID:11394(adult respiratory distress syndrome);DOID:114(heart disease);DOID:11400(pyelonephritis);DOID:1176(bronchial dise…	IPR033899(CXC Chemokine domain);IPR001089(CXC chemokine);IPR001811(Chemokine interleukin-8-like domain);IPR036048(Chemokine interleukin-8-like superfamily);IPR018048(CXC chemokine, conserved site)	extracellular	7.17715	12.96222	6.12165	4.42569	7.26066	8.13389	8.19167	6.68679	6.59402	9.51403	7.37607	11.33967
VEGFA	OID00472	P15692	Vascular endothelial growth factor A, long form (L-VEGF) (Vascular permeability factor) (VPF) [Cleaved into: N-VEGF; VEGFA]	GO:0005912(adherens junction);GO:0009986(cell surface);GO:0005737(cytoplasm);GO:0005783(endoplasmic reticulum);GO:0031012(extracellular matrix);GO:0005576(extracellular region);GO:0005615(extracellular space);GO:0005794(Golgi apparatus);GO:0016020(membrane);GO:0005634(nucleus);GO:0031093(platelet alpha granule lumen);GO:0030141(secretory granule);GO:1990150(VEGF-A complex);GO:0042056(chemoattract…	01521(EGFR tyrosine kinase inhibitor resistance);04010(MAPK signaling pathway);04014(Ras signaling pathway);04015(Rap1 signaling pathway);04020(Calcium signaling pathway);04066(HIF-1 signaling pathway);04151(PI3K-Akt signaling pathway);04370(VEGF signaling pathway);04510(Focal adhesion);04926(Relaxin signaling pathway);04933(AGE-RAGE signaling pathway in diabetic complications);05163(Human cytome…	R-HSA-109582(Hemostasis);R-HSA-114608(Platelet degranulation );R-HSA-1234158(Regulation of gene expression by Hypoxia-inducible Factor);R-HSA-1234174(Cellular response to hypoxia);R-HSA-1280215(Cytokine Signaling in Immune system);R-HSA-162582(Signal Transduction);R-HSA-168256(Immune System);R-HSA-194138(Signaling by VEGF);R-HSA-194313(VEGF ligand-receptor interactions);R-HSA-195399(VEGF binds to…	DOID:10159(osteonecrosis);DOID:10223(dermatomyositis);DOID:10283(prostate cancer);DOID:10286(prostate carcinoma);DOID:1036(chronic leukemia);DOID:1037(lymphoid leukemia);DOID:1039(prolymphocytic leukemia);DOID:1040(chronic lymphocytic leukemia);DOID:10526(conjunctival pterygium);DOID:10591(pre-eclampsia);DOID:10652(Alzheimer's disease);DOID:1074(kidney failure);DOID:10763(hypertension);DOID:10772…	IPR029034(Cystine-knot cytokine);IPR027928(Vascular endothelial growth factor, heparin-binding domain);IPR000072(PDGF/VEGF domain);IPR023581(Platelet-derived growth factor, conserved site);IPR036841(Vascular endothelial growth factor, heparin-binding domain superfamily)	nuclear	7.96511	10.6946	10.61891	8.0195	8.23955	9.10016	9.70139	8.84679	9.14615	9.9059	10.80538	11.87382
MCP-3	OID00474	P80098	C-C motif chemokine 7 (Monocyte chemoattractant protein 3) (Monocyte chemotactic protein 3) (MCP-3) (NC28) (Small-inducible cytokine A7)	GO:0005576(extracellular region);GO:0005615(extracellular space);GO:0048020(CCR chemokine receptor binding);GO:0031726(CCR1 chemokine receptor binding);GO:0031727(CCR2 chemokine receptor binding);GO:0008009(chemokine activity);GO:0008201(heparin binding);GO:0061844(antimicrobial humoral immune response mediated by antimicrobial peptide);GO:0007267(cell-cell signaling);GO:0071361(cellular response…	04060(Cytokine-cytokine receptor interaction);04061(Viral protein interaction with cytokine and cytokine receptor);04062(Chemokine signaling pathway);04657(IL-17 signaling pathway)	R-HSA-162582(Signal Transduction);R-HSA-372790(Signaling by GPCR);R-HSA-373076(Class A/1 (Rhodopsin-like receptors));R-HSA-375276(Peptide ligand-binding receptors);R-HSA-380108(Chemokine receptors bind chemokines);R-HSA-500792(GPCR ligand binding)	DOID:1749(squamous cell carcinoma);DOID:418(systemic scleroderma);DOID:7148(rheumatoid arthritis);DOID:824(periodontitis);DOID:848(arthritis);DOID:4(disease);DOID:2377(multiple sclerosis)	IPR001811(Chemokine interleukin-8-like domain);IPR039809(Chemokine beta/gamma/delta);IPR000827(CC chemokine, conserved site);IPR036048(Chemokine interleukin-8-like superfamily)	extracellular	2.20676	5.24801	4.53301	-0.29076	1.99633	3.10673	3.08405	1.85205	0.92055	4.28076	1.19317	6.92227
GDNF	OID00475	P39905	Glial cell line-derived neurotrophic factor (hGDNF) (Astrocyte-derived trophic factor) (ATF)	GO:0005576(extracellular region);GO:0005615(extracellular space);GO:0005794(Golgi apparatus);GO:1902379(chemoattractant activity involved in axon guidance);GO:0030116(glial cell-derived neurotrophic factor receptor binding);GO:0008083(growth factor activity);GO:0042803(protein homodimerization activity);GO:0030971(receptor tyrosine kinase binding);GO:0005102(signaling receptor binding);GO:0008344…	04010(MAPK signaling pathway);04020(Calcium signaling pathway);04151(PI3K-Akt signaling pathway)	R-HSA-1266738(Developmental Biology);R-HSA-1266738(Developmental Biology);R-HSA-162582(Signal Transduction);R-HSA-375165(NCAM signaling for neurite out-growth);R-HSA-419037(NCAM1 interactions);R-HSA-422475(Axon guidance);R-HSA-422475(Axon guidance);R-HSA-5673001(RAF/MAP kinase cascade);R-HSA-5683057(MAPK family signaling cascades);R-HSA-5684996(MAPK1/MAPK3 signaling);R-HSA-8853659(RET signaling);…	DOID:10487(Hirschsprung's disease);DOID:11963(esophagitis);DOID:12377(spinal muscular atrophy);DOID:14330(Parkinson's disease);DOID:162(cancer);DOID:1909(melanoma);DOID:3905(lung carcinoma);DOID:5223(infertility);DOID:5419(schizophrenia);DOID:557(kidney disease);DOID:767(muscular atrophy);DOID:769(neuroblastoma)	IPR047020(Glial cell line-derived neurotrophic factor, TGF-beta-like domain);IPR001839(Transforming growth factor-beta, C-terminal);IPR029034(Cystine-knot cytokine);IPR043401(Glial cell line-derived neurotrophic factor family);IPR016649(Glial cell line-derived neurotrophic factor)	extracellular	0.78635	0.82475	0.66313	0.60757	-0.63354	0.78942	0.0523	0.16409	-0.2705	0.59872	-0.1274	0.65741
CDCP1	OID00476	Q9H5V8	CUB domain-containing protein 1 (Membrane glycoprotein gp140) (Subtractive immunization M plus HEp3-associated 135 kDa protein) (SIMA135) (Transmembrane and associated with src kinases) (CD antigen CD318)	GO:0005576(extracellular region);GO:0005886(plasma membrane)	-	-	DOID:162(cancer);DOID:3910(lung adenocarcinoma);DOID:4450(renal cell carcinoma);DOID:219(colon cancer);DOID:10283(prostate cancer)	IPR035914(Spermadhesin, CUB domain superfamily);IPR038811(CUB domain-containing protein 1)	extracellular	1.07467	2.44196	2.46238	1.41552	1.73268	2.79438	2.23388	1.40581	1.56909	2.96843	1.7608	4.12218
CD244	OID00477	Q9BZW8	Natural killer cell receptor 2B4 (NK cell activation-inducing ligand) (NAIL) (NK cell type I receptor protein 2B4) (NKR2B4) (h2B4) (SLAM family member 4) (SLAMF4) (Signaling lymphocytic activation molecule 4) (CD antigen CD244)	GO:0009897(external side of plasma membrane);GO:0005886(plasma membrane);GO:0042288(MHC class I protein binding);GO:0038023(signaling receptor activity);GO:0002250(adaptive immune response);GO:0045087(innate immune response);GO:0002323(natural killer cell activation involved in immune response);GO:0071663(positive regulation of granzyme B production);GO:0060732(positive regulation of inositol pho…	04650(Natural killer cell mediated cytotoxicity)	R-HSA-109582(Hemostasis);R-HSA-202733(Cell surface interactions at the vascular wall)	DOID:1240(leukemia);DOID:7148(rheumatoid arthritis);DOID:8469(influenza);DOID:848(arthritis)	IPR013783(Immunoglobulin-like fold);IPR036179(Immunoglobulin-like domain superfamily);IPR007110(Immunoglobulin-like domain);IPR024303(Natural killer cell receptor 2B4, immunoglobulin domain)	extracellular	2.09991	2.44004	2.98687	1.12996	0.53251	1.83492	1.31943	1.38572	1.84007	3.0324	2.44492	3.51936
IL7	OID00478	P13232	Interleukin-7 (IL-7)	GO:0062023(collagen-containing extracellular matrix);GO:0005576(extracellular region);GO:0005615(extracellular space);GO:0005125(cytokine activity);GO:0008083(growth factor activity);GO:0005139(interleukin-7 receptor binding);GO:0009887(animal organ morphogenesis);GO:0042100(B cell proliferation);GO:0045453(bone resorption);GO:0007267(cell-cell signaling);GO:0019221(cytokine-mediated signaling pa…	04060(Cytokine-cytokine receptor interaction);04151(PI3K-Akt signaling pathway);04630(JAK-STAT signaling pathway);04640(Hematopoietic cell lineage);05200(Pathways in cancer)	R-HSA-1266695(Interleukin-7 signaling);R-HSA-1266695(Interleukin-7 signaling);R-HSA-1280215(Cytokine Signaling in Immune system);R-HSA-1280215(Cytokine Signaling in Immune system);R-HSA-168256(Immune System);R-HSA-168256(Immune System);R-HSA-449147(Signaling by Interleukins);R-HSA-449147(Signaling by Interleukins)	DOID:1037(lymphoid leukemia);DOID:11198(DiGeorge syndrome);DOID:12140(Chagas disease);DOID:12177(common variable immunodeficiency);DOID:1240(leukemia);DOID:12894(Sjogren's syndrome);DOID:162(cancer);DOID:225(syndrome);DOID:3770(pulmonary fibrosis);DOID:526(human immunodeficiency virus infectious disease);DOID:6000(congestive heart failure);DOID:612(primary immunodeficiency disease);DOID:614(lymph…	IPR018049(Interleukin-7/Interleukin-9, conserved site);IPR038325(Interleukin-7 superfamily);IPR001181(Interleukin-7)	extracellular	-0.1385	-0.44221	-0.51407	-0.17339	-0.64305	-0.16206	-0.43964	0.00022	0.1278	0.19605	-0.51036	0.23021
OPG	OID00479	O00300	Tumor necrosis factor receptor superfamily member 11B (Osteoclastogenesis inhibitory factor) (Osteoprotegerin)	GO:0031012(extracellular matrix);GO:0005576(extracellular region);GO:0005615(extracellular space);GO:0005886(plasma membrane);GO:0043235(receptor complex);GO:0005125(cytokine activity);GO:1904399(heparan sulfate binding);GO:0038023(signaling receptor activity);GO:0006915(apoptotic process);GO:0030198(extracellular matrix organization);GO:0045779(negative regulation of bone resorption);GO:0042489(…	04060(Cytokine-cytokine receptor interaction);04380(Osteoclast differentiation)	R-HSA-1280215(Cytokine Signaling in Immune system);R-HSA-168256(Immune System);R-HSA-5668541(TNFR2 non-canonical NF-kB pathway);R-HSA-5669034(TNFs bind their physiological receptors)	DOID:10241(thalassemia);DOID:10591(pre-eclampsia);DOID:1074(kidney failure);DOID:10763(hypertension);DOID:11077(brucellosis);DOID:11476(osteoporosis);DOID:11612(polycystic ovary syndrome);DOID:11714(gestational diabetes);DOID:12236(primary biliary cholangitis);DOID:1240(leukemia);DOID:12930(dilated cardiomyopathy);DOID:13001(carotid stenosis);DOID:13240(tooth resorption);DOID:13250(diarrhea);DOID…	IPR001368(TNFR/NGFR cysteine-rich region);IPR022323(Tumour necrosis factor receptor 11);IPR000488(Death domain);IPR011029(Death-like domain superfamily);IPR017371(Tumour necrosis factor receptor 11B)	extracellular	7.34226	9.38712	9.45129	6.09078	5.87817	5.80486	6.43509	8.00259	6.37828	9.27299	8.35319	9.67467
LAP TGF-beta-1	OID00480	P01137	Transforming growth factor beta-1 proprotein [Cleaved into: Latency-associated peptide (LAP); Transforming growth factor beta-1 (TGF-beta-1)]	GO:0030424(axon);GO:0072562(blood microparticle);GO:0009986(cell surface);GO:0062023(collagen-containing extracellular matrix);GO:0005737(cytoplasm);GO:0031012(extracellular matrix);GO:0005576(extracellular region);GO:0005615(extracellular space);GO:0005796(Golgi lumen);GO:0043025(neuronal cell body);GO:0005634(nucleus);GO:0005886(plasma membrane);GO:0031093(platelet alpha granule lumen);GO:00038…	04010(MAPK signaling pathway);04060(Cytokine-cytokine receptor interaction);04068(FoxO signaling pathway);04110(Cell cycle);04148(Efferocytosis);04218(Cellular senescence);04350(TGF-beta signaling pathway);04380(Osteoclast differentiation);04390(Hippo signaling pathway);04659(Th17 cell differentiation);04672(Intestinal immune network for IgA production);04926(Relaxin signaling pathway);04932(Non-…	R-HSA-109582(Hemostasis);R-HSA-114608(Platelet degranulation );R-HSA-1266738(Developmental Biology);R-HSA-1280215(Cytokine Signaling in Immune system);R-HSA-1474244(Extracellular matrix organization);R-HSA-1474244(Extracellular matrix organization);R-HSA-1566948(Elastic fibre formation);R-HSA-162582(Signal Transduction);R-HSA-162582(Signal Transduction);R-HSA-1643685(Disease);R-HSA-168255(Influen…	DOID:10126(keratoconus);DOID:10283(prostate cancer);DOID:1037(lymphoid leukemia);DOID:1040(chronic lymphocytic leukemia);DOID:10526(conjunctival pterygium);DOID:10591(pre-eclampsia);DOID:106(pleural tuberculosis);DOID:10608(celiac disease);DOID:10652(Alzheimer's disease);DOID:10718(giardiasis);DOID:1074(kidney failure);DOID:10762(portal hypertension);DOID:10763(hypertension);DOID:10825(essential …	IPR003939(Transforming growth factor beta-1 proprotein);IPR016319(Transforming growth factor-beta);IPR029034(Cystine-knot cytokine);IPR017948(Transforming growth factor beta, conserved site);IPR015615(Transforming growth factor-beta-related);IPR001839(Transforming growth factor-beta, C-terminal);IPR001111(TGF-beta, propeptide)	extracellular	0.99468	2.98895	3.39821	-0.01866	0.55444	1.79483	2.51461	0.71076	1.60982	2.46507	2.52395	4.89185
uPA	OID00481	P00749	Urokinase-type plasminogen activator (U-plasminogen activator) (uPA) (EC 3.4.21.73) [Cleaved into: Urokinase-type plasminogen activator long chain A; Urokinase-type plasminogen activator short chain A; Urokinase-type plasminogen activator chain B]	GO:0009986(cell surface);GO:0009897(external side of plasma membrane);GO:0070062(extracellular exosome);GO:0005576(extracellular region);GO:0005615(extracellular space);GO:0005925(focal adhesion);GO:0005886(plasma membrane);GO:0098637(protein complex involved in cell-matrix adhesion);GO:0097180(serine protease inhibitor complex);GO:1905370(serine-type endopeptidase complex);GO:0035579(specific gr…	04064(NF-kappa B signaling pathway);04610(Complement and coagulation cascades);05202(Transcriptional misregulation in cancer);05205(Proteoglycans in cancer);05206(MicroRNAs in cancer);05215(Prostate cancer)	R-HSA-109582(Hemostasis);R-HSA-168249(Innate Immune System);R-HSA-168256(Immune System);R-HSA-6798695(Neutrophil degranulation);R-HSA-75205(Dissolution of Fibrin Clot)	DOID:10286(prostate carcinoma);DOID:10361(eosinophilic meningitis);DOID:10591(pre-eclampsia);DOID:10652(Alzheimer's disease);DOID:1115(sarcoma);DOID:12177(common variable immunodeficiency);DOID:127(leiomyoma);DOID:1485(cystic fibrosis);DOID:1612(breast cancer);DOID:162(cancer);DOID:1749(squamous cell carcinoma);DOID:1909(melanoma);DOID:1936(atherosclerosis);DOID:2043(hepatitis B);DOID:2218(blood …	IPR000742(EGF-like domain);IPR043504(Peptidase S1, PA clan, chymotrypsin-like fold);IPR009003(Peptidase S1, PA clan);IPR000001(Kringle);IPR001314(Peptidase S1A, chymotrypsin family);IPR018056(Kringle, conserved site);IPR038178(Kringle superfamily);IPR013806(Kringle-like fold);IPR001254(Serine proteases, trypsin domain);IPR018114(Serine proteases, trypsin family, histidine active site);IPR033116(S…	extracellular	4.14705	7.93862	7.13124	4.96229	5.94989	6.90625	6.27213	9.16103	6.80852	7.94877	8.48443	9.72778
IL6	OID00482	P05231	Interleukin-6 (IL-6) (B-cell stimulatory factor 2) (BSF-2) (CTL differentiation factor) (CDF) (Hybridoma growth factor) (Interferon beta-2) (IFN-beta-2)	GO:0005788(endoplasmic reticulum lumen);GO:0005576(extracellular region);GO:0005615(extracellular space);GO:0005896(interleukin-6 receptor complex);GO:0005125(cytokine activity);GO:0008083(growth factor activity);GO:0005138(interleukin-6 receptor binding);GO:0006953(acute-phase response);GO:0070301(cellular response to hydrogen peroxide);GO:0071222(cellular response to lipopolysaccharide);GO:0098…	01521(EGFR tyrosine kinase inhibitor resistance);01523(Antifolate resistance);04060(Cytokine-cytokine receptor interaction);04061(Viral protein interaction with cytokine and cytokine receptor);04066(HIF-1 signaling pathway);04068(FoxO signaling pathway);04151(PI3K-Akt signaling pathway);04218(Cellular senescence);04620(Toll-like receptor signaling pathway);04621(NOD-like receptor signaling pathwa…	R-HSA-1059683(Interleukin-6 signaling);R-HSA-110056(MAPK3 (ERK1) activation);R-HSA-112409(RAF-independent MAPK1/3 activation);R-HSA-112411(MAPK1 (ERK2) activation);R-HSA-1280215(Cytokine Signaling in Immune system);R-HSA-162582(Signal Transduction);R-HSA-1643685(Disease);R-HSA-168256(Immune System);R-HSA-212436(Generic Transcription Pathway);R-HSA-2262752(Cellular responses to stress);R-HSA-25595…	DOID:10140(dry eye syndrome);DOID:1019(osteomyelitis);DOID:10223(dermatomyositis);DOID:1024(leprosy);DOID:10283(prostate cancer);DOID:1036(chronic leukemia);DOID:10588(adrenoleukodystrophy);DOID:1059(intellectual disability);DOID:10591(pre-eclampsia);DOID:10608(celiac disease);DOID:10652(Alzheimer's disease);DOID:10754(otitis media);DOID:10763(hypertension);DOID:10825(essential hypertension);DOID…	IPR030473(Interleukin-6/GCSF/MGF, conserved site);IPR030474(Interleukin-6/GCSF/MGF);IPR009079(Four-helical cytokine-like, core);IPR003574(Interleukin-6)	extracellular	4.85457	13.05363	7.5825	3.62071	7.59036	8.01798	9.89429	6.59163	5.86992	7.29484	7.10257	9.44595
IL-17C	OID00483	Q9P0M4	Interleukin-17C (IL-17C) (Cytokine CX2)	GO:0005576(extracellular region);GO:0005615(extracellular space);GO:0005125(cytokine activity);GO:0007166(cell surface receptor signaling pathway);GO:0007267(cell-cell signaling);GO:0006954(inflammatory response)	04060(Cytokine-cytokine receptor interaction);04657(IL-17 signaling pathway)	R-HSA-1280215(Cytokine Signaling in Immune system);R-HSA-168256(Immune System);R-HSA-448424(Interleukin-17 signaling);R-HSA-449147(Signaling by Interleukins)	-	IPR010345(Interleukin-17 family);IPR020440(Interleukin-17, chordata);IPR029034(Cystine-knot cytokine)	extracellular	0.08006	-0.35841	-0.06404	-0.35571	-0.71322	0.60374	-0.80123	-0.61037	-0.54756	0.10221	0.63478	0.97692
MCP-1	OID00484	P13500	C-C motif chemokine 2 (HC11) (Monocyte chemoattractant protein 1) (Monocyte chemotactic and activating factor) (MCAF) (Monocyte chemotactic protein 1) (MCP-1) (Monocyte secretory protein JE) (Small-inducible cytokine A2)	GO:0005576(extracellular region);GO:0005615(extracellular space);GO:0048020(CCR chemokine receptor binding);GO:0031727(CCR2 chemokine receptor binding);GO:0008009(chemokine activity);GO:0004672(protein kinase activity);GO:0005102(signaling receptor binding);GO:0001525(angiogenesis);GO:0009887(animal organ morphogenesis);GO:0061844(antimicrobial humoral immune response mediated by antimicrobial pe…	04060(Cytokine-cytokine receptor interaction);04061(Viral protein interaction with cytokine and cytokine receptor);04062(Chemokine signaling pathway);04621(NOD-like receptor signaling pathway);04657(IL-17 signaling pathway);04668(TNF signaling pathway);04933(AGE-RAGE signaling pathway in diabetic complications);05135(Yersinia infection);05142(Chagas disease);05144(Malaria);05163(Human cytomegalov…	R-HSA-1280215(Cytokine Signaling in Immune system);R-HSA-162582(Signal Transduction);R-HSA-168256(Immune System);R-HSA-2262752(Cellular responses to stress);R-HSA-372790(Signaling by GPCR);R-HSA-373076(Class A/1 (Rhodopsin-like receptors));R-HSA-375276(Peptide ligand-binding receptors);R-HSA-380108(Chemokine receptors bind chemokines);R-HSA-380994(ATF4 activates genes in response to endoplasmic r…	DOID:1003(pelvic inflammatory disease);DOID:10223(dermatomyositis);DOID:1037(lymphoid leukemia);DOID:1040(chronic lymphocytic leukemia);DOID:10591(pre-eclampsia);DOID:10652(Alzheimer's disease);DOID:1074(kidney failure);DOID:10763(hypertension);DOID:10871(age related macular degeneration);DOID:10952(nephritis);DOID:1107(esophageal carcinoma);DOID:1116(pertussis);DOID:1123(spondyloarthropathy);DOI…	IPR036048(Chemokine interleukin-8-like superfamily);IPR001811(Chemokine interleukin-8-like domain);IPR000827(CC chemokine, conserved site);IPR039809(Chemokine beta/gamma/delta)	extracellular	9.87353	13.37343	11.38672	9.2887	10.8678	10.82253	10.86821	10.01884	11.03085	12.82055	11.69963	13.32982
IL-17A	OID00485	Q16552	Interleukin-17A (IL-17) (IL-17A) (Cytotoxic T-lymphocyte-associated antigen 8) (CTLA-8)	GO:0009897(external side of plasma membrane);GO:0005576(extracellular region);GO:0005615(extracellular space);GO:0005125(cytokine activity);GO:0046982(protein heterodimerization activity);GO:0042803(protein homodimerization activity);GO:0002250(adaptive immune response);GO:0006915(apoptotic process);GO:0008219(cell death);GO:0007267(cell-cell signaling);GO:0071347(cellular response to interleukin…	04060(Cytokine-cytokine receptor interaction);04657(IL-17 signaling pathway);04659(Th17 cell differentiation);04936(Alcoholic liver disease);05321(Inflammatory bowel disease);05323(Rheumatoid arthritis)	R-HSA-1280215(Cytokine Signaling in Immune system);R-HSA-1643685(Disease);R-HSA-168256(Immune System);R-HSA-448424(Interleukin-17 signaling);R-HSA-449147(Signaling by Interleukins);R-HSA-5663205(Infectious disease);R-HSA-6785807(Interleukin-4 and Interleukin-13 signaling);R-HSA-9679506(SARS-CoV Infections);R-HSA-9694516(SARS-CoV-2 Infection);R-HSA-9705671(SARS-CoV-2 activates/modulates innate and…	DOID:10159(osteonecrosis);DOID:10608(celiac disease);DOID:11256(typhus);DOID:1205(allergic disease);DOID:12351(alcoholic hepatitis);DOID:12894(Sjogren's syndrome);DOID:13141(uveitis);DOID:13241(Behcet's disease);DOID:13371(scrub typhus);DOID:1485(cystic fibrosis);DOID:1508(candidiasis);DOID:162(cancer);DOID:1724(duodenal ulcer);DOID:1749(squamous cell carcinoma);DOID:1936(atherosclerosis);DOID:20…	IPR029034(Cystine-knot cytokine);IPR020440(Interleukin-17, chordata);IPR010345(Interleukin-17 family)	extracellular	2.32797	5.86546	0.86269	-0.84315	1.94297	2.65046	4.21552	3.10893	-0.27819	1.01947	-0.25276	2.49025
CXCL11	OID00486	O14625	C-X-C motif chemokine 11 (Beta-R1) (H174) (Interferon gamma-inducible protein 9) (IP-9) (Interferon-inducible T-cell alpha chemoattractant) (I-TAC) (Small-inducible cytokine B11)	GO:0005576(extracellular region);GO:0005615(extracellular space);GO:0008009(chemokine activity);GO:0045236(CXCR chemokine receptor binding);GO:0048248(CXCR3 chemokine receptor binding);GO:0008201(heparin binding);GO:0007189(adenylate cyclase-activating G protein-coupled receptor signaling pathway);GO:0061844(antimicrobial humoral immune response mediated by antimicrobial peptide);GO:0007267(cell-…	04060(Cytokine-cytokine receptor interaction);04061(Viral protein interaction with cytokine and cytokine receptor);04062(Chemokine signaling pathway);04620(Toll-like receptor signaling pathway)	R-HSA-162582(Signal Transduction);R-HSA-372790(Signaling by GPCR);R-HSA-373076(Class A/1 (Rhodopsin-like receptors));R-HSA-375276(Peptide ligand-binding receptors);R-HSA-380108(Chemokine receptors bind chemokines);R-HSA-388396(GPCR downstream signalling);R-HSA-418594(G alpha (i) signalling events);R-HSA-500792(GPCR ligand binding)	DOID:11729(Lyme disease);DOID:1459(hypothyroidism);DOID:1883(hepatitis C);DOID:2237(hepatitis);DOID:3247(rhabdomyosarcoma);DOID:7166(thyroiditis);DOID:3083(chronic obstructive pulmonary disease);DOID:4(disease);DOID:635(acquired immunodeficiency syndrome)	IPR001811(Chemokine interleukin-8-like domain);IPR001089(CXC chemokine);IPR018048(CXC chemokine, conserved site);IPR036048(Chemokine interleukin-8-like superfamily);IPR033899(CXC Chemokine domain)	extracellular	5.48467	2.47199	3.44774	0.48152	1.23305	2.57569	0.76116	3.38702	1.72411	7.34033	2.07433	6.16542
AXIN1	OID00487	O15169	Axin-1 (Axis inhibition protein 1) (hAxin)	GO:0030877(beta-catenin destruction complex);GO:0005938(cell cortex);GO:0071944(cell periphery);GO:0005737(cytoplasm);GO:0031410(cytoplasmic vesicle);GO:0005829(cytosol);GO:0016328(lateral plasma membrane);GO:0015630(microtubule cytoskeleton);GO:0005730(nucleolus);GO:0005634(nucleus);GO:0048471(perinuclear region of cytoplasm);GO:0005886(plasma membrane);GO:1990909(Wnt signalosome);GO:0070016(arm…	04310(Wnt signaling pathway);04390(Hippo signaling pathway);04550(Signaling pathways regulating pluripotency of stem cells);04934(Cushing syndrome);05010(Alzheimer disease);05022(Pathways of neurodegeneration);05165(Human papillomavirus infection);05200(Pathways in cancer);05210(Colorectal cancer);05213(Endometrial cancer);05217(Basal cell carcinoma);05224(Breast cancer);05225(Hepatocellular carc…	R-HSA-162582(Signal Transduction);R-HSA-162582(Signal Transduction);R-HSA-1643685(Disease);R-HSA-195253(Degradation of beta-catenin by the destruction complex);R-HSA-195721(Signaling by WNT);R-HSA-195721(Signaling by WNT);R-HSA-196299(Beta-catenin phosphorylation cascade);R-HSA-201681(TCF dependent signaling in response to WNT);R-HSA-201681(TCF dependent signaling in response to WNT);R-HSA-212436…	DOID:1107(esophageal carcinoma);DOID:162(cancer);DOID:1749(squamous cell carcinoma);DOID:3748(esophagus squamous cell carcinoma);DOID:684(hepatocellular carcinoma)	IPR036305(RGS domain superfamily);IPR032101(Axin-1/2, tankyrase-binding domain);IPR001158(DIX domain);IPR024066(RGS, subdomain 1/3);IPR016137(RGS domain);IPR043581(Axin-like);IPR038207(DIX domain superfamily);IPR029071(Ubiquitin-like domain superfamily);IPR014936(Axin beta-catenin binding);IPR044926(RGS, subdomain 2)	cytosol	-0.28527	0.07338	-0.32718	-0.52881	-0.40125	-1.32283	-1.28422	0.16645	-0.5553	-0.26522	-0.38851	0.8798
TRAIL	OID00488	P50591	Tumor necrosis factor ligand superfamily member 10 (Apo-2 ligand) (Apo-2L) (TNF-related apoptosis-inducing ligand) (Protein TRAIL) (CD antigen CD253)	GO:0070062(extracellular exosome);GO:0005576(extracellular region);GO:0005886(plasma membrane);GO:0005125(cytokine activity);GO:0042802(identical protein binding);GO:0005102(signaling receptor binding);GO:0045569(TRAIL binding);GO:0005164(tumor necrosis factor receptor binding);GO:0008270(zinc ion binding);GO:0006915(apoptotic process);GO:0007267(cell-cell signaling);GO:0006955(immune response);G…	04060(Cytokine-cytokine receptor interaction);04061(Viral protein interaction with cytokine and cytokine receptor);04068(FoxO signaling pathway);04210(Apoptosis);04217(Necroptosis);04650(Natural killer cell mediated cytotoxicity);05130(Pathogenic Escherichia coli infection);05132(Salmonella infection);05164(Influenza A);05417(Lipid and atherosclerosis)	R-HSA-109581(Apoptosis);R-HSA-140534(Caspase activation via Death Receptors in the presence of ligand);R-HSA-162582(Signal Transduction);R-HSA-3371378(Regulation by c-FLIP);R-HSA-5213460(RIPK1-mediated regulated necrosis);R-HSA-5218859(Regulated Necrosis);R-HSA-5218900(CASP8 activity is inhibited);R-HSA-5357769(Caspase activation via extrinsic apoptotic signalling pathway);R-HSA-5357801(Programme…	DOID:10286(prostate carcinoma);DOID:1036(chronic leukemia);DOID:1037(lymphoid leukemia);DOID:1040(chronic lymphocytic leukemia);DOID:10652(Alzheimer's disease);DOID:10952(nephritis);DOID:1115(sarcoma);DOID:12236(primary biliary cholangitis);DOID:1240(leukemia);DOID:12930(dilated cardiomyopathy);DOID:1520(colon carcinoma);DOID:1588(thrombocytopenia);DOID:1612(breast cancer);DOID:162(cancer);DOID:1…	IPR008983(Tumour necrosis factor-like domain superfamily);IPR021184(Tumour necrosis factor, conserved site);IPR017355(Tumour necrosis factor ligand 10/11);IPR006052(Tumour necrosis factor domain)	extracellular	0.59115	1.26402	2.76921	-0.31032	0.13533	0.49164	0.882	1.68185	0.73906	1.6755	1.88167	2.79134
IL-20RA	OID00489	Q9UHF4	Interleukin-20 receptor subunit alpha (IL-20 receptor subunit alpha) (IL-20R-alpha) (IL-20RA) (Cytokine receptor class-II member 8) (Cytokine receptor family 2 member 8) (CRF2-8) (IL-20R1) (ZcytoR7)	GO:0005886(plasma membrane);GO:0004896(cytokine receptor activity);GO:0042015(interleukin-20 binding);GO:0019221(cytokine-mediated signaling pathway);GO:2001244(positive regulation of intrinsic apoptotic signaling pathway);GO:0045124(regulation of bone resorption)	04060(Cytokine-cytokine receptor interaction);04061(Viral protein interaction with cytokine and cytokine receptor);04630(JAK-STAT signaling pathway)	R-HSA-1280215(Cytokine Signaling in Immune system);R-HSA-168256(Immune System);R-HSA-449147(Signaling by Interleukins);R-HSA-8854691(Interleukin-20 family signaling)	DOID:162(cancer)	IPR036116(Fibronectin type III superfamily);IPR003961(Fibronectin type III);IPR013783(Immunoglobulin-like fold);IPR015373(Interferon/interleukin receptor domain)	extracellular	-0.61013	-0.94677	-0.20918	0.04035	-0.91751	-0.11102	0.16514	-0.39028	-0.43587	0.64179	-0.7778	-0.21483
CXCL9	OID00490	Q07325	C-X-C motif chemokine 9 (Gamma-interferon-induced monokine) (Monokine induced by interferon-gamma) (HuMIG) (MIG) (Small-inducible cytokine B9)	GO:0009897(external side of plasma membrane);GO:0005576(extracellular region);GO:0005615(extracellular space);GO:0008009(chemokine activity);GO:0045236(CXCR chemokine receptor binding);GO:0048248(CXCR3 chemokine receptor binding);GO:0005125(cytokine activity);GO:0007189(adenylate cyclase-activating G protein-coupled receptor signaling pathway);GO:0061844(antimicrobial humoral immune response medi…	04060(Cytokine-cytokine receptor interaction);04061(Viral protein interaction with cytokine and cytokine receptor);04062(Chemokine signaling pathway);04620(Toll-like receptor signaling pathway)	R-HSA-162582(Signal Transduction);R-HSA-372790(Signaling by GPCR);R-HSA-373076(Class A/1 (Rhodopsin-like receptors));R-HSA-375276(Peptide ligand-binding receptors);R-HSA-380108(Chemokine receptors bind chemokines);R-HSA-388396(GPCR downstream signalling);R-HSA-418594(G alpha (i) signalling events);R-HSA-500792(GPCR ligand binding)	DOID:10652(Alzheimer's disease);DOID:12236(primary biliary cholangitis);DOID:12361(Graves' disease);DOID:12365(malaria);DOID:1459(hypothyroidism);DOID:1909(melanoma);DOID:2043(hepatitis B);DOID:2237(hepatitis);DOID:225(syndrome);DOID:3310(atopic dermatitis);DOID:5082(liver cirrhosis);DOID:7166(thyroiditis);DOID:850(lung disease);DOID:9351(diabetes mellitus);DOID:417(autoimmune disease);DOID:8778(…	IPR018048(CXC chemokine, conserved site);IPR001811(Chemokine interleukin-8-like domain);IPR001089(CXC chemokine);IPR036048(Chemokine interleukin-8-like superfamily);IPR033899(CXC Chemokine domain)	extracellular	9.53202	7.61736	9.83046	6.32716	5.30838	6.88225	5.97619	7.66916	7.48854	12.76533	8.27285	11.04838
CST5	OID00491	P28325	Cystatin-D (Cystatin-5)	GO:0005737(cytoplasm);GO:0070062(extracellular exosome);GO:0005576(extracellular region);GO:0005615(extracellular space);GO:0031982(vesicle);GO:0004869(cysteine-type endopeptidase inhibitor activity)	04970(Salivary secretion)	-	DOID:162(cancer)	IPR000010(Cystatin domain);IPR018073(Proteinase inhibitor I25, cystatin, conserved site);IPR046350(Cystatin superfamily)	extracellular	4.33076	5.54966	6.52326	4.7418	5.86265	5.41429	4.59094	5.63519	5.62068	6.5999	6.47185	6.23424
IL-2RB	OID00492	P14784	Interleukin-2 receptor subunit beta (IL-2 receptor subunit beta) (IL-2R subunit beta) (IL-2RB) (High affinity IL-2 receptor subunit beta) (Interleukin-15 receptor subunit beta) (p70-75) (p75) (CD antigen CD122)	GO:0009986(cell surface);GO:0005829(cytosol);GO:0005768(endosome);GO:0009897(external side of plasma membrane);GO:0005893(interleukin-2 receptor complex);GO:0016020(membrane);GO:0005886(plasma membrane);GO:0015026(coreceptor activity);GO:0004896(cytokine receptor activity);GO:0042010(interleukin-15 receptor activity);GO:0019976(interleukin-2 binding);GO:0004911(interleukin-2 receptor activity);GO…	04060(Cytokine-cytokine receptor interaction);04061(Viral protein interaction with cytokine and cytokine receptor);04144(Endocytosis);04151(PI3K-Akt signaling pathway);04630(JAK-STAT signaling pathway);04658(Th1 and Th2 cell differentiation);04659(Th17 cell differentiation);05162(Measles);05166(Human T-cell leukemia virus 1 infection);05200(Pathways in cancer);05202(Transcriptional misregulation …	R-HSA-1280215(Cytokine Signaling in Immune system);R-HSA-1280215(Cytokine Signaling in Immune system);R-HSA-162582(Signal Transduction);R-HSA-168256(Immune System);R-HSA-168256(Immune System);R-HSA-449147(Signaling by Interleukins);R-HSA-449147(Signaling by Interleukins);R-HSA-451927(Interleukin-2 family signaling);R-HSA-451927(Interleukin-2 family signaling);R-HSA-512988(Interleukin-3, Interleuk…	DOID:1240(leukemia);DOID:7148(rheumatoid arthritis);DOID:715(NA);DOID:848(arthritis);DOID:289(endometriosis);DOID:9146(visceral leishmaniasis);DOID:4(disease);DOID:526(human immunodeficiency virus infectious disease);DOID:162(cancer);DOID:4766(embryoma)	IPR036116(Fibronectin type III superfamily);IPR003531(Short hematopoietin receptor, family 1, conserved site);IPR013783(Immunoglobulin-like fold);IPR003961(Fibronectin type III);IPR040951(Interleukin-2 receptor subunit beta, N-terminal)	plasma membrane	-1.06418	-0.41785	-0.67153	0.05789	-0.86	-0.17565	-0.17189	-0.87534	0.01383	-0.10027	-0.62433	-0.16246
IL-1 alpha	OID00493	P01583	Interleukin-1 alpha (IL-1 alpha) (Hematopoietin-1)	GO:0009986(cell surface);GO:0005829(cytosol);GO:0005576(extracellular region);GO:0005615(extracellular space);GO:0005634(nucleus);GO:0005507(copper ion binding);GO:0005125(cytokine activity);GO:0005149(interleukin-1 receptor binding);GO:0006915(apoptotic process);GO:0034605(cellular response to heat);GO:0071222(cellular response to lipopolysaccharide);GO:0002248(connective tissue replacement invo…	04010(MAPK signaling pathway);04060(Cytokine-cytokine receptor interaction);04217(Necroptosis);04218(Cellular senescence);04380(Osteoclast differentiation);04640(Hematopoietic cell lineage);04932(Non-alcoholic fatty liver disease);04933(AGE-RAGE signaling pathway in diabetic complications);04940(Type I diabetes mellitus);05010(Alzheimer disease);05020(Prion disease);05022(Pathways of neurodegener…	R-HSA-1280215(Cytokine Signaling in Immune system);R-HSA-1643685(Disease);R-HSA-168256(Immune System);R-HSA-2262752(Cellular responses to stress);R-HSA-2559582(Senescence-Associated Secretory Phenotype (SASP));R-HSA-2559583(Cellular Senescence);R-HSA-446652(Interleukin-1 family signaling);R-HSA-448706(Interleukin-1 processing);R-HSA-449147(Signaling by Interleukins);R-HSA-5218859(Regulated Necros…	DOID:1019(osteomyelitis);DOID:10223(dermatomyositis);DOID:10314(endocarditis);DOID:10325(silicosis);DOID:10652(Alzheimer's disease);DOID:1067(open-angle glaucoma);DOID:1070(primary open angle glaucoma);DOID:10763(hypertension);DOID:10825(essential hypertension);DOID:1134(gingival recession);DOID:114(heart disease);DOID:11405(diphtheria);DOID:11476(osteoporosis);DOID:11612(polycystic ovary syndrom…	IPR000975(Interleukin-1 family);IPR020877(Interleukin-1 conserved site);IPR003502(Interleukin-1 propeptide);IPR008996(Cytokine IL1/FGF);IPR003295(Interleukin-1 alpha)	nuclear	-0.27703	1.46254	-1.19344	-0.94148	0.21335	-0.31605	0.73815	0.24175	-0.56188	-0.22611	-0.97212	-0.42291
OSM	OID00494	P13725	Oncostatin-M (OSM)	GO:0005576(extracellular region);GO:0005615(extracellular space);GO:0005125(cytokine activity);GO:0008083(growth factor activity);GO:0005147(oncostatin-M receptor binding);GO:0006955(immune response);GO:0008285(negative regulation of cell population proliferation);GO:0046888(negative regulation of hormone secretion);GO:0038165(oncostatin-M-mediated signaling pathway);GO:0002675(positive regulatio…	04060(Cytokine-cytokine receptor interaction);04151(PI3K-Akt signaling pathway);04630(JAK-STAT signaling pathway)	R-HSA-1280215(Cytokine Signaling in Immune system);R-HSA-168256(Immune System);R-HSA-449147(Signaling by Interleukins);R-HSA-6783589(Interleukin-6 family signaling);R-HSA-6785807(Interleukin-4 and Interleukin-13 signaling);R-HSA-6788467(IL-6-type cytokine receptor ligand interactions)	DOID:10303(sialadenitis);DOID:10591(pre-eclampsia);DOID:1168(familial hyperlipidemia);DOID:1240(leukemia);DOID:162(cancer);DOID:3347(osteosarcoma);DOID:3388(periodontal disease);DOID:3459(breast carcinoma);DOID:5200(urinary tract obstruction);DOID:7148(rheumatoid arthritis);DOID:824(periodontitis);DOID:848(arthritis);DOID:3070(high grade glioma);DOID:9538(multiple myeloma);DOID:10283(prostate can…	IPR019827(Leukemia inhibitory factor /oncostatin, conserved site);IPR009079(Four-helical cytokine-like, core);IPR001581(Leukemia inhibitory factor /oncostatin);IPR039578(Oncostatin-M)	extracellular	0.71404	5.00016	1.16327	-0.73672	1.58769	2.11242	1.69059	1.29266	0.27699	2.15785	0.69882	2.70767
IL2	OID00495	P60568	Interleukin-2 (IL-2) (T-cell growth factor) (TCGF) (Aldesleukin)	GO:0005576(extracellular region);GO:0005615(extracellular space);GO:0030246(carbohydrate binding);GO:0005125(cytokine activity);GO:0043208(glycosphingolipid binding);GO:0008083(growth factor activity);GO:0005134(interleukin-2 receptor binding);GO:0031851(kappa-type opioid receptor binding);GO:0019209(kinase activator activity);GO:0050798(activated T cell proliferation);GO:0002250(adaptive immune …	04060(Cytokine-cytokine receptor interaction);04061(Viral protein interaction with cytokine and cytokine receptor);04151(PI3K-Akt signaling pathway);04625(C-type lectin receptor signaling pathway);04630(JAK-STAT signaling pathway);04658(Th1 and Th2 cell differentiation);04659(Th17 cell differentiation);04660(T cell receptor signaling pathway);04672(Intestinal immune network for IgA production);04…	R-HSA-1280215(Cytokine Signaling in Immune system);R-HSA-162582(Signal Transduction);R-HSA-168256(Immune System);R-HSA-212436(Generic Transcription Pathway);R-HSA-449147(Signaling by Interleukins);R-HSA-451927(Interleukin-2 family signaling);R-HSA-512988(Interleukin-3, Interleukin-5 and GM-CSF signaling);R-HSA-5673001(RAF/MAP kinase cascade);R-HSA-5683057(MAPK family signaling cascades);R-HSA-568…	DOID:1040(chronic lymphocytic leukemia);DOID:10608(celiac disease);DOID:1080(filariasis);DOID:10933(obsessive-compulsive disorder);DOID:11119(Gilles de la Tourette syndrome);DOID:11260(rabies);DOID:1240(leukemia);DOID:13088(periventricular leukomalacia);DOID:162(cancer);DOID:1724(duodenal ulcer);DOID:1883(hepatitis C);DOID:1909(melanoma);DOID:2043(hepatitis B);DOID:2237(hepatitis);DOID:225(syndro…	IPR000779(Interleukin-2);IPR030477(Interleukin-2, conserved site);IPR009079(Four-helical cytokine-like, core)	extracellular	-0.2981	-0.88952	-0.26384	-0.24883	-1.11497	-0.81259	-0.42217	-0.19727	-0.9164	0.28049	-1.14414	0.00423
CXCL1	OID00496	P09341	Growth-regulated alpha protein (C-X-C motif chemokine 1) (GRO-alpha(1-73)) (Melanoma growth stimulatory activity) (MGSA) (Neutrophil-activating protein 3) (NAP-3) [Cleaved into: GRO-alpha(4-73); GRO-alpha(5-73); GRO-alpha(6-73)]	GO:0005576(extracellular region);GO:0005615(extracellular space);GO:0035580(specific granule lumen);GO:1904724(tertiary granule lumen);GO:0008009(chemokine activity);GO:0045236(CXCR chemokine receptor binding);GO:0008047(enzyme activator activity);GO:0008083(growth factor activity);GO:0005102(signaling receptor binding);GO:0030036(actin cytoskeleton organization);GO:0061844(antimicrobial humoral …	04060(Cytokine-cytokine receptor interaction);04061(Viral protein interaction with cytokine and cytokine receptor);04062(Chemokine signaling pathway);04064(NF-kappa B signaling pathway);04621(NOD-like receptor signaling pathway);04657(IL-17 signaling pathway);04668(TNF signaling pathway);04936(Alcoholic liver disease);05120(Epithelial cell signaling in Helicobacter pylori infection);05134(Legione…	R-HSA-1280215(Cytokine Signaling in Immune system);R-HSA-162582(Signal Transduction);R-HSA-168249(Innate Immune System);R-HSA-168256(Immune System);R-HSA-372790(Signaling by GPCR);R-HSA-373076(Class A/1 (Rhodopsin-like receptors));R-HSA-375276(Peptide ligand-binding receptors);R-HSA-380108(Chemokine receptors bind chemokines);R-HSA-388396(GPCR downstream signalling);R-HSA-418594(G alpha (i) signa…	DOID:1002(endometritis);DOID:1115(sarcoma);DOID:162(cancer);DOID:1749(squamous cell carcinoma);DOID:1909(melanoma);DOID:1936(atherosclerosis);DOID:235(colonic benign neoplasm);DOID:4001(ovarian carcinoma)	IPR001089(CXC chemokine);IPR001811(Chemokine interleukin-8-like domain);IPR036048(Chemokine interleukin-8-like superfamily);IPR033899(CXC Chemokine domain);IPR018048(CXC chemokine, conserved site)	extracellular	7.25634	11.54508	9.85863	4.53501	6.46997	8.36176	7.93124	7.57067	7.28863	9.10454	7.04506	9.25041
TSLP	OID00497	Q969D9	Thymic stromal lymphopoietin	GO:0005576(extracellular region);GO:0005615(extracellular space);GO:0005125(cytokine activity);GO:0005139(interleukin-7 receptor binding);GO:0061844(antimicrobial humoral immune response mediated by antimicrobial peptide);GO:0007259(cell surface receptor signaling pathway via JAK-STAT);GO:0050832(defense response to fungus);GO:0050829(defense response to Gram-negative bacterium);GO:0038111(interl…	04060(Cytokine-cytokine receptor interaction);04630(JAK-STAT signaling pathway)	R-HSA-1266695(Interleukin-7 signaling);R-HSA-1266695(Interleukin-7 signaling);R-HSA-1280215(Cytokine Signaling in Immune system);R-HSA-1280215(Cytokine Signaling in Immune system);R-HSA-168256(Immune System);R-HSA-168256(Immune System);R-HSA-449147(Signaling by Interleukins);R-HSA-449147(Signaling by Interleukins)	DOID:1205(allergic disease);DOID:12306(vitiligo);DOID:3083(chronic obstructive pulmonary disease);DOID:3310(atopic dermatitis);DOID:37(skin disease);DOID:4029(gastritis);DOID:4481(allergic rhinitis);DOID:4483(rhinitis);DOID:848(arthritis)	IPR029189(Thymic stromal lymphopoietin);IPR038329(Thymic stromal lymphopoietin superfamily)	extracellular	0.13132	-2.87816	-0.88683	-0.26186	-1.22756	-0.21377	-0.18484	0.2619	-0.09815	-0.55247	-0.938	1.22245
CCL4	OID00498	P13236	C-C motif chemokine 4 (G-26 T-lymphocyte-secreted protein) (HC21) (Lymphocyte activation gene 1 protein) (LAG-1) (MIP-1-beta(1-69)) (Macrophage inflammatory protein 1-beta) (MIP-1-beta) (PAT 744) (Protein H400) (SIS-gamma) (Small-inducible cytokine A4) (T-cell activation protein 2) (ACT-2) [Cleaved into: MIP-1-beta(3-69)]	GO:0005576(extracellular region);GO:0005615(extracellular space);GO:0048020(CCR chemokine receptor binding);GO:0031726(CCR1 chemokine receptor binding);GO:0031730(CCR5 chemokine receptor binding);GO:0008009(chemokine activity);GO:0005125(cytokine activity);GO:0042802(identical protein binding);GO:0061844(antimicrobial humoral immune response mediated by antimicrobial peptide);GO:0007155(cell adhe…	04060(Cytokine-cytokine receptor interaction);04061(Viral protein interaction with cytokine and cytokine receptor);04062(Chemokine signaling pathway);04064(NF-kappa B signaling pathway);04620(Toll-like receptor signaling pathway);04623(Cytosolic DNA-sensing pathway);05163(Human cytomegalovirus infection);04060(Cytokine-cytokine receptor interaction);04061(Viral protein interaction with cytokine a…	R-HSA-1280215(Cytokine Signaling in Immune system);R-HSA-162582(Signal Transduction);R-HSA-168256(Immune System);R-HSA-372790(Signaling by GPCR);R-HSA-373076(Class A/1 (Rhodopsin-like receptors));R-HSA-375276(Peptide ligand-binding receptors);R-HSA-380108(Chemokine receptors bind chemokines);R-HSA-388396(GPCR downstream signalling);R-HSA-418594(G alpha (i) signalling events);R-HSA-449147(Signalin…	DOID:1040(chronic lymphocytic leukemia);DOID:1240(leukemia);DOID:1485(cystic fibrosis);DOID:162(cancer);DOID:1883(hepatitis C);DOID:2237(hepatitis);DOID:399(tuberculosis);DOID:526(human immunodeficiency virus infectious disease);DOID:635(acquired immunodeficiency syndrome);DOID:9538(multiple myeloma);DOID:2957(pulmonary tuberculosis);DOID:2556(relapsing polychondritis);DOID:5517(stomach carcinoma…	IPR036048(Chemokine interleukin-8-like superfamily);IPR039809(Chemokine beta/gamma/delta);IPR000827(CC chemokine, conserved site);IPR001811(Chemokine interleukin-8-like domain)	extracellular	3.1868	6.27141	4.28394	1.99546	2.01889	4.01267	2.8457	1.97295	2.03693	5.77976	3.7814	5.34125
CD6	OID00499	P30203	T-cell differentiation antigen CD6 (T12) (TP120) (CD antigen CD6) [Cleaved into: Soluble CD6]	GO:0009986(cell surface);GO:0005576(extracellular region);GO:0001772(immunological synapse);GO:0005886(plasma membrane);GO:0042802(identical protein binding);GO:0001530(lipopolysaccharide binding);GO:0070891(lipoteichoic acid binding);GO:0019901(protein kinase binding);GO:0002438(acute inflammatory response to antigenic stimulus);GO:0002250(adaptive immune response);GO:0007157(heterophilic cell-c…	04514(Cell adhesion molecules)	-	DOID:12894(Sjogren's syndrome);DOID:225(syndrome);DOID:2377(multiple sclerosis)	IPR001190(SRCR domain);IPR036772(SRCR-like domain superfamily);IPR017448(SRCR-like domain)	extracellular	1.45337	-0.53174	1.07019	0.00531	-0.08595	0.24265	0.38537	0.47861	0.20432	1.25153	1.10471	1.80903
SCF	OID00500	P21583	Kit ligand (Mast cell growth factor) (MGF) (Stem cell factor) (SCF) (c-Kit ligand) [Cleaved into: Soluble KIT ligand (sKITLG)]	GO:0005737(cytoplasm);GO:0005856(cytoskeleton);GO:0005576(extracellular region);GO:0005615(extracellular space);GO:0030175(filopodium);GO:0030027(lamellipodium);GO:0005886(plasma membrane);GO:0005125(cytokine activity);GO:0008083(growth factor activity);GO:0005173(stem cell factor receptor binding);GO:0007155(cell adhesion);GO:0035234(ectopic germ cell programmed cell death);GO:0035162(embryonic …	04010(MAPK signaling pathway);04014(Ras signaling pathway);04015(Rap1 signaling pathway);04072(Phospholipase D signaling pathway);04151(PI3K-Akt signaling pathway);04640(Hematopoietic cell lineage);04916(Melanogenesis);05200(Pathways in cancer)	-	DOID:1036(chronic leukemia);DOID:12309(urticaria pigmentosa);DOID:1240(leukemia);DOID:12449(aplastic anemia);DOID:13139(crescentic glomerulonephritis);DOID:13207(proliferative diabetic retinopathy);DOID:14227(azoospermia);DOID:1555(urticaria);DOID:162(cancer);DOID:1790(malignant mesothelioma);DOID:1909(melanoma);DOID:2355(anemia);DOID:3310(atopic dermatitis);DOID:3405(histiocytosis);DOID:4450(ren…	IPR003452(Stem cell factor);IPR009079(Four-helical cytokine-like, core)	extracellular	2.52967	3.34504	5.1037	1.50746	1.65301	2.5896	2.76844	2.92881	2.6113	3.39188	4.64783	5.66009
IL18	OID00501	Q14116	Interleukin-18 (IL-18) (Iboctadekin) (Interferon gamma-inducing factor) (IFN-gamma-inducing factor) (Interleukin-1 gamma) (IL-1 gamma)	GO:0005829(cytosol);GO:0005576(extracellular region);GO:0005615(extracellular space);GO:0005125(cytokine activity);GO:0045515(interleukin-18 receptor binding);GO:0001525(angiogenesis);GO:0008283(cell population proliferation);GO:0007267(cell-cell signaling);GO:0042632(cholesterol homeostasis);GO:0050830(defense response to Gram-positive bacterium);GO:0061436(establishment of skin barrier);GO:0006…	04060(Cytokine-cytokine receptor interaction);04061(Viral protein interaction with cytokine and cytokine receptor);04621(NOD-like receptor signaling pathway);04623(Cytosolic DNA-sensing pathway);05130(Pathogenic Escherichia coli infection);05131(Shigellosis);05132(Salmonella infection);05134(Legionellosis);05135(Yersinia infection);05143(African trypanosomiasis);05144(Malaria);05152(Tuberculosis)…	R-HSA-1280215(Cytokine Signaling in Immune system);R-HSA-1643685(Disease);R-HSA-168256(Immune System);R-HSA-446652(Interleukin-1 family signaling);R-HSA-448706(Interleukin-1 processing);R-HSA-449147(Signaling by Interleukins);R-HSA-5218859(Regulated Necrosis);R-HSA-5357801(Programmed Cell Death);R-HSA-5620971(Pyroptosis);R-HSA-5663205(Infectious disease);R-HSA-6783783(Interleukin-10 signaling);R-…	DOID:10591(pre-eclampsia);DOID:106(pleural tuberculosis);DOID:10652(Alzheimer's disease);DOID:10763(hypertension);DOID:10952(nephritis);DOID:11335(sarcoidosis);DOID:114(heart disease);DOID:11612(polycystic ovary syndrome);DOID:1184(nephrotic syndrome);DOID:1205(allergic disease);DOID:12132(granulomatosis with polyangiitis);DOID:12252(NA);DOID:12365(malaria);DOID:1240(leukemia);DOID:1273(respirato…	IPR015529(Interleukin-18);IPR000975(Interleukin-1 family);IPR008996(Cytokine IL1/FGF)	cytosol	3.24607	5.12746	5.04859	2.87565	2.80562	3.54465	3.69154	3.27774	4.23766	5.49486	4.66828	6.57846
SLAMF1	OID00502	Q13291	Signaling lymphocytic activation molecule (CDw150) (IPO-3) (SLAM family member 1) (CD antigen CD150)	GO:0009897(external side of plasma membrane);GO:0070062(extracellular exosome);GO:0045335(phagocytic vesicle);GO:0005886(plasma membrane);GO:0003823(antigen binding);GO:0098631(cell adhesion mediator activity);GO:0042802(identical protein binding);GO:0042169(SH2 domain binding);GO:0038023(signaling receptor activity);GO:0004888(transmembrane signaling receptor activity);GO:0001618(virus receptor …	03265(Virion);05162(Measles)	-	DOID:1024(leprosy);DOID:225(syndrome);DOID:12236(primary biliary cholangitis);DOID:8622(measles);DOID:934(viral infectious disease);DOID:162(cancer);DOID:4(disease)	IPR013783(Immunoglobulin-like fold);IPR007110(Immunoglobulin-like domain);IPR036179(Immunoglobulin-like domain superfamily);IPR010407(Signaling lymphocytic activation molecule, N-terminal)	endoplasmic reticulum	-0.18364	-0.06519	-0.63516	-0.43021	-0.41724	0.27602	-0.771	-0.07272	-1.13821	0.38724	-0.61824	1.14544
TGF-alpha	OID00503	P01135	Protransforming growth factor alpha [Cleaved into: Transforming growth factor alpha (TGF-alpha) (EGF-like TGF) (ETGF) (TGF type 1)]	GO:0016323(basolateral plasma membrane);GO:0009986(cell surface);GO:0030669(clathrin-coated endocytic vesicle membrane);GO:0031410(cytoplasmic vesicle);GO:0005789(endoplasmic reticulum membrane);GO:0033116(endoplasmic reticulum-Golgi intermediate compartment membrane);GO:0012507(ER to Golgi transport vesicle membrane);GO:0005576(extracellular region);GO:0005615(extracellular space);GO:0048471(per…	01521(EGFR tyrosine kinase inhibitor resistance);04010(MAPK signaling pathway);04012(ErbB signaling pathway);04014(Ras signaling pathway);04020(Calcium signaling pathway);04151(PI3K-Akt signaling pathway);04915(Estrogen signaling pathway);05200(Pathways in cancer);05210(Colorectal cancer);05211(Renal cell carcinoma);05212(Pancreatic cancer);05214(Glioma);05215(Prostate cancer);05223(Non-small cel…	R-HSA-1257604(PIP3 activates AKT signaling);R-HSA-162582(Signal Transduction);R-HSA-1643685(Disease);R-HSA-1643713(Signaling by EGFR in Cancer);R-HSA-177929(Signaling by EGFR);R-HSA-179812(GRB2 events in EGFR signaling);R-HSA-180292(GAB1 signalosome);R-HSA-180336(SHC1 events in EGFR signaling);R-HSA-182971(EGFR downregulation);R-HSA-199418(Negative regulation of the PI3K/AKT network);R-HSA-199977…	DOID:10286(prostate carcinoma);DOID:10763(hypertension);DOID:162(cancer);DOID:1749(squamous cell carcinoma);DOID:2043(hepatitis B);DOID:2237(hepatitis);DOID:3713(ovary adenocarcinoma);DOID:3717(gastric adenocarcinoma);DOID:3737(verrucous carcinoma);DOID:3770(pulmonary fibrosis);DOID:3963(thyroid gland carcinoma);DOID:3969(papillary thyroid carcinoma);DOID:4029(gastritis);DOID:5082(liver cirrhosis…	IPR000742(EGF-like domain)	extracellular	0.24338	1.11653	1.68267	-0.63899	-0.79684	0.29687	1.42188	0.41935	0.5917	1.59772	2.13918	1.93874
MCP-4	OID00504	Q99616	C-C motif chemokine 13 (CK-beta-10) (Monocyte chemoattractant protein 4) (Monocyte chemotactic protein 4) (MCP-4) (NCC-1) (Small-inducible cytokine A13) [Cleaved into: C-C motif chemokine 13, long chain; C-C motif chemokine 13, medium chain; C-C motif chemokine 13, short chain]	GO:0005576(extracellular region);GO:0005615(extracellular space);GO:0048020(CCR chemokine receptor binding);GO:0008009(chemokine activity);GO:0005102(signaling receptor binding);GO:0061844(antimicrobial humoral immune response mediated by antimicrobial peptide);GO:0007267(cell-cell signaling);GO:0070098(chemokine-mediated signaling pathway);GO:0006935(chemotaxis);GO:0007010(cytoskeleton organizat…	04060(Cytokine-cytokine receptor interaction);04061(Viral protein interaction with cytokine and cytokine receptor);04062(Chemokine signaling pathway);04064(NF-kappa B signaling pathway)	R-HSA-162582(Signal Transduction);R-HSA-372790(Signaling by GPCR);R-HSA-373076(Class A/1 (Rhodopsin-like receptors));R-HSA-375276(Peptide ligand-binding receptors);R-HSA-380108(Chemokine receptors bind chemokines);R-HSA-388396(GPCR downstream signalling);R-HSA-418594(G alpha (i) signalling events);R-HSA-500792(GPCR ligand binding)	DOID:3310(atopic dermatitis);DOID:7148(rheumatoid arthritis);DOID:848(arthritis);DOID:9970(obesity);DOID:2527(nephrosis)	IPR000827(CC chemokine, conserved site);IPR001811(Chemokine interleukin-8-like domain);IPR039809(Chemokine beta/gamma/delta);IPR036048(Chemokine interleukin-8-like superfamily)	extracellular	11.92797	10.0139	13.14527	6.7208	9.13436	11.02139	10.1137	11.86327	9.32818	13.82568	10.34896	13.37261
CCL11	OID00505	P51671	Eotaxin (C-C motif chemokine 11) (Eosinophil chemotactic protein) (Small-inducible cytokine A11)	GO:0005576(extracellular region);GO:0005615(extracellular space);GO:0048020(CCR chemokine receptor binding);GO:0031728(CCR3 chemokine receptor binding);GO:0008009(chemokine activity);GO:0046983(protein dimerization activity);GO:0048018(receptor ligand activity);GO:0007015(actin filament organization);GO:0061844(antimicrobial humoral immune response mediated by antimicrobial peptide);GO:0060444(br…	04060(Cytokine-cytokine receptor interaction);04061(Viral protein interaction with cytokine and cytokine receptor);04062(Chemokine signaling pathway);04657(IL-17 signaling pathway);05310(Asthma)	R-HSA-1280215(Cytokine Signaling in Immune system);R-HSA-162582(Signal Transduction);R-HSA-168256(Immune System);R-HSA-372790(Signaling by GPCR);R-HSA-373076(Class A/1 (Rhodopsin-like receptors));R-HSA-375276(Peptide ligand-binding receptors);R-HSA-380108(Chemokine receptors bind chemokines);R-HSA-449147(Signaling by Interleukins);R-HSA-500792(GPCR ligand binding);R-HSA-6785807(Interleukin-4 and …	DOID:1024(leprosy);DOID:11963(esophagitis);DOID:1205(allergic disease);DOID:162(cancer);DOID:3310(atopic dermatitis);DOID:4001(ovarian carcinoma);DOID:4798(aggressive systemic mastocytosis);DOID:5844(myocardial infarction);DOID:6132(bronchitis);DOID:8398(osteoarthritis);DOID:8469(influenza);DOID:2841(asthma);DOID:3770(pulmonary fibrosis);DOID:3083(chronic obstructive pulmonary disease);DOID:1040(…	IPR000827(CC chemokine, conserved site);IPR039809(Chemokine beta/gamma/delta);IPR001811(Chemokine interleukin-8-like domain);IPR036048(Chemokine interleukin-8-like superfamily)	extracellular	5.86279	7.7599	5.30509	1.86946	5.47	6.35227	5.5497	5.63524	3.85925	7.67268	6.12293	6.8395
TNFSF14	OID00506	O43557	Tumor necrosis factor ligand superfamily member 14 (Herpes virus entry mediator ligand) (HVEM-L) (Herpesvirus entry mediator ligand) (CD antigen CD258) [Cleaved into: Tumor necrosis factor ligand superfamily member 14, membrane form; Tumor necrosis factor ligand superfamily member 14, soluble form]	GO:0005737(cytoplasm);GO:0005615(extracellular space);GO:0005886(plasma membrane);GO:0043027(cysteine-type endopeptidase inhibitor activity involved in apoptotic process);GO:0005125(cytokine activity);GO:0042802(identical protein binding);GO:0005102(signaling receptor binding);GO:0005164(tumor necrosis factor receptor binding);GO:0006915(apoptotic process);GO:0071260(cellular response to mechanic…	04060(Cytokine-cytokine receptor interaction);04061(Viral protein interaction with cytokine and cytokine receptor);04064(NF-kappa B signaling pathway);05168(Herpes simplex virus 1 infection)	R-HSA-1280215(Cytokine Signaling in Immune system);R-HSA-1280215(Cytokine Signaling in Immune system);R-HSA-168256(Immune System);R-HSA-168256(Immune System);R-HSA-5668541(TNFR2 non-canonical NF-kB pathway);R-HSA-5668541(TNFR2 non-canonical NF-kB pathway);R-HSA-5669034(TNFs bind their physiological receptors);R-HSA-5676594(TNF receptor superfamily (TNFSF) members mediating non-canonical NF-kB pat…	DOID:1307(dementia);DOID:13949(interstitial cystitis);DOID:1678(chronic interstitial cystitis);DOID:1679(cystitis);DOID:1909(melanoma);DOID:7148(rheumatoid arthritis);DOID:8398(osteoarthritis);DOID:848(arthritis);DOID:9351(diabetes mellitus)	IPR006052(Tumour necrosis factor domain);IPR008983(Tumour necrosis factor-like domain superfamily);IPR006053(Tumour necrosis factor)	extracellular	0.9799	3.94794	0.38082	-0.19973	-0.24935	0.60255	0.75253	0.84872	0.02594	0.59961	-0.50394	0.58977
FGF-23	OID00507	Q9GZV9	Fibroblast growth factor 23 (FGF-23) (Phosphatonin) (Tumor-derived hypophosphatemia-inducing factor) [Cleaved into: Fibroblast growth factor 23 N-terminal peptide; Fibroblast growth factor 23 C-terminal peptide]	GO:0005737(cytoplasm);GO:0005788(endoplasmic reticulum lumen);GO:0005576(extracellular region);GO:0005615(extracellular space);GO:0005796(Golgi lumen);GO:0008083(growth factor activity);GO:0005105(type 1 fibroblast growth factor receptor binding);GO:0009887(animal organ morphogenesis);GO:0055074(calcium ion homeostasis);GO:0030154(cell differentiation);GO:0071354(cellular response to interleukin-…	04010(MAPK signaling pathway);04014(Ras signaling pathway);04015(Rap1 signaling pathway);04020(Calcium signaling pathway);04151(PI3K-Akt signaling pathway);04810(Regulation of actin cytoskeleton);04928(Parathyroid hormone synthesis, secretion and action);05200(Pathways in cancer);05218(Melanoma);05224(Breast cancer);05226(Gastric cancer)	R-HSA-109704(PI3K Cascade);R-HSA-112399(IRS-mediated signalling);R-HSA-1226099(Signaling by FGFR in disease);R-HSA-1257604(PIP3 activates AKT signaling);R-HSA-162582(Signal Transduction);R-HSA-1643685(Disease);R-HSA-1839122(Signaling by activated point mutants of FGFR1);R-HSA-1839124(FGFR1 mutant receptor activation);R-HSA-1839126(FGFR2 mutant receptor activation);R-HSA-1839130(Signaling by activ…	DOID:10573(osteomalacia);DOID:10609(rickets);DOID:1074(kidney failure);DOID:11199(hypoparathyroidism);DOID:11202(primary hyperparathyroidism);DOID:12466(secondary hyperparathyroidism);DOID:13543(hyperparathyroidism);DOID:182(calcinosis);DOID:1936(atherosclerosis);DOID:225(syndrome);DOID:557(kidney disease);DOID:7998(hyperthyroidism);DOID:9351(diabetes mellitus)	IPR002209(Fibroblast growth factor family);IPR008996(Cytokine IL1/FGF)	extracellular	6.04731	5.83325	2.56466	2.59138	3.41917	1.11528	3.43616	3.84795	6.54071	8.48664	4.67151	8.57681
IL-10RA	OID00508	Q13651	Interleukin-10 receptor subunit alpha (IL-10 receptor subunit alpha) (IL-10R subunit alpha) (IL-10RA) (CDw210a) (Interleukin-10 receptor subunit 1) (IL-10R subunit 1) (IL-10R1) (CD antigen CD210)	GO:0016324(apical plasma membrane);GO:0005829(cytosol);GO:0005886(plasma membrane);GO:0019969(interleukin-10 binding);GO:0004920(interleukin-10 receptor activity);GO:0038023(signaling receptor activity);GO:0019221(cytokine-mediated signaling pathway);GO:0140105(interleukin-10-mediated signaling pathway);GO:0060729(intestinal epithelial structure maintenance);GO:0010507(negative regulation of auto…	04060(Cytokine-cytokine receptor interaction);04061(Viral protein interaction with cytokine and cytokine receptor);04630(JAK-STAT signaling pathway);05145(Toxoplasmosis);05152(Tuberculosis);05163(Human cytomegalovirus infection)	R-HSA-1280215(Cytokine Signaling in Immune system);R-HSA-1643685(Disease);R-HSA-168256(Immune System);R-HSA-449147(Signaling by Interleukins);R-HSA-5663202(Diseases of signal transduction by growth factor receptors and second messengers);R-HSA-6783783(Interleukin-10 signaling);R-HSA-9700206(Signaling by ALK in cancer);R-HSA-9725370(Signaling by ALK fusions and activated point mutants);R-HSA-97253…	DOID:162(cancer);DOID:1883(hepatitis C);DOID:2237(hepatitis);DOID:3083(chronic obstructive pulmonary disease);DOID:3612(retinitis);DOID:4450(renal cell carcinoma);DOID:5327(retinal detachment);DOID:5419(schizophrenia);DOID:635(acquired immunodeficiency syndrome);DOID:5409(lung small cell carcinoma);DOID:4(disease);DOID:9074(systemic lupus erythematosus)	IPR036116(Fibronectin type III superfamily);IPR013783(Immunoglobulin-like fold);IPR003961(Fibronectin type III)	extr_plas	-0.58018	-0.76779	-0.64622	-0.71588	-0.56189	-0.53898	-0.70095	-0.31967	-0.82679	-0.57001	-0.08106	0.05104
FGF-5	OID00509	P12034	Fibroblast growth factor 5 (FGF-5) (Heparin-binding growth factor 5) (HBGF-5) (Smag-82)	GO:0005737(cytoplasm);GO:0005576(extracellular region);GO:0005615(extracellular space);GO:0005104(fibroblast growth factor receptor binding);GO:0008083(growth factor activity);GO:0009887(animal organ morphogenesis);GO:0030154(cell differentiation);GO:0007267(cell-cell signaling);GO:0008543(fibroblast growth factor receptor signaling pathway);GO:0010001(glial cell differentiation);GO:0007399(nervo…	04010(MAPK signaling pathway);04014(Ras signaling pathway);04015(Rap1 signaling pathway);04020(Calcium signaling pathway);04151(PI3K-Akt signaling pathway);04810(Regulation of actin cytoskeleton);05200(Pathways in cancer);05207(Chemical carcinogenesis);05218(Melanoma);05224(Breast cancer);05226(Gastric cancer)	-	DOID:10763(hypertension)	IPR002209(Fibroblast growth factor family);IPR008996(Cytokine IL1/FGF)	extracellular	-0.06874	0.04633	0.28396	-0.15399	-0.75602	0.37524	-0.16346	-0.16071	-0.36927	0.47566	0.54534	1.28004
MMP-1	OID00510	P03956	Interstitial collagenase (EC 3.4.24.7) (Fibroblast collagenase) (Matrix metalloproteinase-1) (MMP-1) [Cleaved into: 22 kDa interstitial collagenase; 27 kDa interstitial collagenase]	GO:0031012(extracellular matrix);GO:0005576(extracellular region);GO:0005615(extracellular space);GO:0004175(endopeptidase activity);GO:0004222(metalloendopeptidase activity);GO:0008233(peptidase activity);GO:0004252(serine-type endopeptidase activity);GO:0008270(zinc ion binding);GO:0071492(cellular response to UV-A);GO:0030574(collagen catabolic process);GO:0022617(extracellular matrix disassem…	03320(PPAR signaling pathway);04657(IL-17 signaling pathway);04926(Relaxin signaling pathway);05171(Coronavirus disease);05200(Pathways in cancer);05219(Bladder cancer);05323(Rheumatoid arthritis);05417(Lipid and atherosclerosis)	R-HSA-109582(Hemostasis);R-HSA-1280215(Cytokine Signaling in Immune system);R-HSA-1442490(Collagen degradation);R-HSA-1442490(Collagen degradation);R-HSA-1474228(Degradation of the extracellular matrix);R-HSA-1474228(Degradation of the extracellular matrix);R-HSA-1474244(Extracellular matrix organization);R-HSA-1474244(Extracellular matrix organization);R-HSA-1592389(Activation of Matrix Metallop…	DOID:1019(osteomyelitis);DOID:10591(pre-eclampsia);DOID:1074(kidney failure);DOID:1115(sarcoma);DOID:11729(Lyme disease);DOID:11830(myopia);DOID:12365(malaria);DOID:12930(dilated cardiomyopathy);DOID:13378(Kawasaki disease);DOID:13641(exfoliation syndrome);DOID:14069(cerebral malaria);DOID:1612(breast cancer);DOID:162(cancer);DOID:1686(glaucoma);DOID:1749(squamous cell carcinoma);DOID:1909(melano…	IPR021158(Peptidase M10A, cysteine switch, zinc binding site);IPR024079(Metallopeptidase, catalytic domain superfamily);IPR036365(PGBD-like superfamily);IPR018486(Hemopexin, conserved site);IPR021190(Peptidase M10A);IPR002477(Peptidoglycan binding-like);IPR018487(Hemopexin-like repeats);IPR033739(Peptidase M10A, catalytic domain);IPR036375(Hemopexin-like domain superfamily);IPR000585(Hemopexin-li…	extracellular	5.68467	9.42104	8.48084	6.98084	7.61621	6.87329	10.47671	8.70165	7.52627	9.1852	7.69367	11.71851
LIF-R	OID00511	P42702	Leukemia inhibitory factor receptor (LIF receptor) (LIF-R) (CD antigen CD118)	GO:0009897(external side of plasma membrane);GO:0070062(extracellular exosome);GO:0005886(plasma membrane);GO:0043235(receptor complex);GO:0005127(ciliary neurotrophic factor receptor binding);GO:0019955(cytokine binding);GO:0004896(cytokine receptor activity);GO:0019838(growth factor binding);GO:0004923(leukemia inhibitory factor receptor activity);GO:0007166(cell surface receptor signaling path…	04060(Cytokine-cytokine receptor interaction);04550(Signaling pathways regulating pluripotency of stem cells);04630(JAK-STAT signaling pathway)	R-HSA-1280215(Cytokine Signaling in Immune system);R-HSA-168256(Immune System);R-HSA-212436(Generic Transcription Pathway);R-HSA-449147(Signaling by Interleukins);R-HSA-6783589(Interleukin-6 family signaling);R-HSA-6788467(IL-6-type cytokine receptor ligand interactions);R-HSA-73857(RNA Polymerase II Transcription);R-HSA-74160(Gene expression (Transcription));R-HSA-8878171(Transcriptional regulat…	DOID:1240(leukemia);DOID:4905(pancreatic carcinoma);DOID:5419(schizophrenia);DOID:684(hepatocellular carcinoma)	IPR003961(Fibronectin type III);IPR036116(Fibronectin type III superfamily);IPR013783(Immunoglobulin-like fold);IPR040817(Leukemia inhibitory factor receptor, D2 domain);IPR040901(Leukemia inhibitory factor receptor, N-terminal);IPR003529(Long hematopoietin receptor, Gp130 family 2, conserved site)	plasma membrane	-0.04801	0.06783	0.49896	-0.4806	-0.26957	0.01962	-0.17347	0.02567	0.27455	0.68878	0.69293	1.18638
FGF-21	OID00512	Q9NSA1	Fibroblast growth factor 21 (FGF-21)	GO:0005737(cytoplasm);GO:0005576(extracellular region);GO:0005615(extracellular space);GO:0005104(fibroblast growth factor receptor binding);GO:0008083(growth factor activity);GO:0009887(animal organ morphogenesis);GO:0030154(cell differentiation);GO:0007267(cell-cell signaling);GO:0071377(cellular response to glucagon stimulus);GO:0071333(cellular response to glucose stimulus);GO:0071404(cellula…	04010(MAPK signaling pathway);04014(Ras signaling pathway);04015(Rap1 signaling pathway);04020(Calcium signaling pathway);04151(PI3K-Akt signaling pathway);04714(Thermogenesis);04810(Regulation of actin cytoskeleton);05200(Pathways in cancer);05218(Melanoma);05224(Breast cancer);05226(Gastric cancer)	R-HSA-174824(Plasma lipoprotein assembly, remodeling, and clearance);R-HSA-189200(Cellular hexose transport);R-HSA-382551(Transport of small molecules);R-HSA-382551(Transport of small molecules);R-HSA-425407(SLC-mediated transmembrane transport);R-HSA-8963889(Assembly of active LPL and LIPC lipase complexes);R-HSA-8963899(Plasma lipoprotein remodeling)	DOID:114(heart disease);DOID:11714(gestational diabetes);DOID:12252(NA);DOID:2018(hyperinsulinism);DOID:225(syndrome);DOID:3393(coronary artery disease);DOID:409(liver disease);DOID:9351(diabetes mellitus);DOID:9452(steatotic liver disease)	IPR002209(Fibroblast growth factor family);IPR035444(Fibroblast growth factor 15/19/21);IPR008996(Cytokine IL1/FGF)	extracellular	1.1344	5.05118	4.32849	2.21164	-0.13715	1.81708	1.96656	1.51197	2.97262	4.81829	4.65814	2.86235
CCL19	OID00513	Q99731	C-C motif chemokine 19 (Beta-chemokine exodus-3) (CK beta-11) (Epstein-Barr virus-induced molecule 1 ligand chemokine) (EBI1 ligand chemokine) (ELC) (Macrophage inflammatory protein 3 beta) (MIP-3-beta) (Small-inducible cytokine A19)	GO:0005576(extracellular region);GO:0005615(extracellular space);GO:0048020(CCR chemokine receptor binding);GO:0031735(CCR10 chemokine receptor binding);GO:0031732(CCR7 chemokine receptor binding);GO:0008009(chemokine activity);GO:0042379(chemokine receptor binding);GO:0061844(antimicrobial humoral immune response mediated by antimicrobial peptide);GO:0060326(cell chemotaxis);GO:0007154(cell comm…	04060(Cytokine-cytokine receptor interaction);04061(Viral protein interaction with cytokine and cytokine receptor);04062(Chemokine signaling pathway);04064(NF-kappa B signaling pathway)	R-HSA-1280215(Cytokine Signaling in Immune system);R-HSA-162582(Signal Transduction);R-HSA-168256(Immune System);R-HSA-372790(Signaling by GPCR);R-HSA-373076(Class A/1 (Rhodopsin-like receptors));R-HSA-375276(Peptide ligand-binding receptors);R-HSA-380108(Chemokine receptors bind chemokines);R-HSA-388396(GPCR downstream signalling);R-HSA-418594(G alpha (i) signalling events);R-HSA-449147(Signalin…	DOID:10223(dermatomyositis);DOID:1036(chronic leukemia);DOID:1240(leukemia);DOID:14203(childhood type dermatomyositis);DOID:225(syndrome);DOID:526(human immunodeficiency virus infectious disease);DOID:162(cancer);DOID:8541(Sezary's disease);DOID:1040(chronic lymphocytic leukemia);DOID:633(myositis);DOID:3042(allergic contact dermatitis)	IPR001811(Chemokine interleukin-8-like domain);IPR034133(Chemokine CC, DCCL motif-cointaining domain);IPR039809(Chemokine beta/gamma/delta);IPR036048(Chemokine interleukin-8-like superfamily);IPR000827(CC chemokine, conserved site)	extracellular	2.04536	7.4272	7.25772	0.86818	4.29109	5.00755	4.30584	3.95761	4.41637	7.67944	6.45486	8.48382
IL-15RA	OID00514	Q13261	Interleukin-15 receptor subunit alpha (IL-15 receptor subunit alpha) (IL-15R-alpha) (IL-15RA) (CD antigen CD215) [Cleaved into: Soluble interleukin-15 receptor subunit alpha (sIL-15 receptor subunit alpha) (sIL-15R-alpha) (sIL-15RA)]	GO:0009986(cell surface);GO:0030659(cytoplasmic vesicle membrane);GO:0005789(endoplasmic reticulum membrane);GO:0005768(endosome);GO:0005576(extracellular region);GO:0000139(Golgi membrane);GO:0031965(nuclear membrane);GO:0005886(plasma membrane);GO:0004896(cytokine receptor activity);GO:0042010(interleukin-15 receptor activity);GO:0019901(protein kinase binding);GO:0007259(cell surface receptor …	04060(Cytokine-cytokine receptor interaction);04630(JAK-STAT signaling pathway);04672(Intestinal immune network for IgA production);05166(Human T-cell leukemia virus 1 infection);05200(Pathways in cancer)	R-HSA-1280215(Cytokine Signaling in Immune system);R-HSA-1280215(Cytokine Signaling in Immune system);R-HSA-168256(Immune System);R-HSA-168256(Immune System);R-HSA-449147(Signaling by Interleukins);R-HSA-449147(Signaling by Interleukins);R-HSA-451927(Interleukin-2 family signaling);R-HSA-451927(Interleukin-2 family signaling);R-HSA-8983432(Interleukin-15 signaling);R-HSA-8983432(Interleukin-15 si…	DOID:162(cancer);DOID:225(syndrome);DOID:4(disease);DOID:4766(embryoma)	IPR000436(Sushi/SCR/CCP domain);IPR035976(Sushi/SCR/CCP superfamily);IPR042372(Interleukin-15 receptor subunit alpha)	extracellular	-0.30304	-0.98026	-0.21346	-0.90944	-1.18314	-0.95553	-0.84231	-0.36815	-0.14646	-0.06561	-0.65727	0.77901
IL-10RB	OID00515	Q08334	Interleukin-10 receptor subunit beta (IL-10 receptor subunit beta) (IL-10R subunit beta) (IL-10RB) (Cytokine receptor class-II member 4) (Cytokine receptor family 2 member 4) (CRF2-4) (Interleukin-10 receptor subunit 2) (IL-10R subunit 2) (IL-10R2) (CD antigen CDw210b)	GO:0032002(interleukin-28 receptor complex);GO:0016020(membrane);GO:0005886(plasma membrane);GO:0015026(coreceptor activity);GO:0004920(interleukin-10 receptor activity);GO:0038023(signaling receptor activity);GO:0098586(cellular response to virus);GO:0019221(cytokine-mediated signaling pathway);GO:0051607(defense response to virus);GO:0006955(immune response);GO:0006954(inflammatory response);GO…	04060(Cytokine-cytokine receptor interaction);04061(Viral protein interaction with cytokine and cytokine receptor);04630(JAK-STAT signaling pathway);05145(Toxoplasmosis);05152(Tuberculosis);05163(Human cytomegalovirus infection)	R-HSA-1280215(Cytokine Signaling in Immune system);R-HSA-168256(Immune System);R-HSA-449147(Signaling by Interleukins);R-HSA-449836(Other interleukin signaling);R-HSA-6783783(Interleukin-10 signaling);R-HSA-8854691(Interleukin-20 family signaling)	DOID:3298(vaccinia);DOID:4(disease)	IPR003961(Fibronectin type III);IPR036116(Fibronectin type III superfamily);IPR015373(Interferon/interleukin receptor domain);IPR013783(Immunoglobulin-like fold)	extracellular	1.65212	1.5584	3.67616	0.74501	1.08178	1.98929	1.80863	1.7735	1.68329	2.67059	3.53566	3.93542
IL-22 RA1	OID00516	Q8N6P7	Interleukin-22 receptor subunit alpha-1 (IL-22 receptor subunit alpha-1) (IL-22R-alpha-1) (IL-22RA1) (Cytokine receptor class-II member 9) (Cytokine receptor family 2 member 9) (CRF2-9) (ZcytoR11)	GO:0005886(plasma membrane);GO:0004896(cytokine receptor activity);GO:0004904(interferon receptor activity);GO:0042015(interleukin-20 binding);GO:0042018(interleukin-22 receptor activity);GO:0019221(cytokine-mediated signaling pathway);GO:0050829(defense response to Gram-negative bacterium);GO:0050728(negative regulation of inflammatory response)	04060(Cytokine-cytokine receptor interaction);04061(Viral protein interaction with cytokine and cytokine receptor);04630(JAK-STAT signaling pathway)	R-HSA-1280215(Cytokine Signaling in Immune system);R-HSA-168256(Immune System);R-HSA-449147(Signaling by Interleukins);R-HSA-8854691(Interleukin-20 family signaling)	DOID:162(cancer)	IPR003961(Fibronectin type III);IPR013783(Immunoglobulin-like fold);IPR036116(Fibronectin type III superfamily)	extracellular	0.54602	0.71413	-0.19531	-1.14002	-0.93173	-0.22052	0.26261	-1.2627	0.19135	1.3355	-0.62169	-0.055
IL-18R1	OID00517	Q13478	Interleukin-18 receptor 1 (IL-18R-1) (IL-18R1) (EC 3.2.2.6) (CD218 antigen-like family member A) (CDw218a) (IL1 receptor-related protein) (IL-1Rrp) (IL1R-rp) (Interleukin-18 receptor alpha) (IL-18R-alpha) (IL-18Ralpha) (CD antigen CD218a)	GO:0045092(interleukin-18 receptor complex);GO:0005886(plasma membrane);GO:0004908(interleukin-1 receptor activity);GO:0042007(interleukin-18 binding);GO:0042008(interleukin-18 receptor activity);GO:0003953(NAD+ nucleosidase activity);GO:0061809(NAD+ nucleotidase, cyclic ADP-ribose generating);GO:0038023(signaling receptor activity);GO:0006955(immune response);GO:0006954(inflammatory response);GO…	04060(Cytokine-cytokine receptor interaction);04061(Viral protein interaction with cytokine and cytokine receptor);04668(TNF signaling pathway);05321(Inflammatory bowel disease)	R-HSA-1280215(Cytokine Signaling in Immune system);R-HSA-168256(Immune System);R-HSA-446652(Interleukin-1 family signaling);R-HSA-449147(Signaling by Interleukins);R-HSA-9008059(Interleukin-37 signaling);R-HSA-9012546(Interleukin-18 signaling)	DOID:11335(sarcoidosis);DOID:1588(thrombocytopenia);DOID:162(cancer);DOID:526(human immunodeficiency virus infectious disease);DOID:4(disease);DOID:2841(asthma)	IPR035897(Toll/interleukin-1 receptor homology (TIR) domain superfamily);IPR000157(Toll/interleukin-1 receptor homology (TIR) domain);IPR036179(Immunoglobulin-like domain superfamily);IPR013783(Immunoglobulin-like fold);IPR015621(Interleukin-1 receptor family);IPR003599(Immunoglobulin subtype);IPR007110(Immunoglobulin-like domain);IPR004074(Interleukin-1 receptor type I/II)	peroxisome	3.55122	4.28899	4.60583	2.81421	2.79953	4.34963	4.10446	3.88583	3.33129	4.0761	4.13228	5.03917
PD-L1	OID00518	Q9NZQ7	Programmed cell death 1 ligand 1 (PD-L1) (PDCD1 ligand 1) (Programmed death ligand 1) (hPD-L1) (B7 homolog 1) (B7-H1) (CD antigen CD274)	GO:0015629(actin cytoskeleton);GO:0031901(early endosome membrane);GO:0009897(external side of plasma membrane);GO:0070062(extracellular exosome);GO:0005654(nucleoplasm);GO:0005886(plasma membrane);GO:0055038(recycling endosome membrane);GO:0048018(receptor ligand activity);GO:0003713(transcription coactivator activity);GO:0002250(adaptive immune response);GO:0007166(cell surface receptor signali…	04514(Cell adhesion molecules);05235(PD-L1 expression and PD-1 checkpoint pathway in cancer)	R-HSA-1280218(Adaptive Immune System);R-HSA-162582(Signal Transduction);R-HSA-168256(Immune System);R-HSA-201556(Signaling by ALK);R-HSA-388841(Costimulation by the CD28 family);R-HSA-389948(PD-1 signaling);R-HSA-9006934(Signaling by Receptor Tyrosine Kinases);R-HSA-9701898(STAT3 nuclear events downstream of ALK signaling)	DOID:12361(Graves' disease);DOID:1240(leukemia);DOID:13774(Addison's disease);DOID:162(cancer);DOID:1749(squamous cell carcinoma);DOID:1883(hepatitis C);DOID:1909(melanoma);DOID:2043(hepatitis B);DOID:2237(hepatitis);DOID:225(syndrome);DOID:399(tuberculosis);DOID:409(liver disease);DOID:417(autoimmune disease);DOID:526(human immunodeficiency virus infectious disease);DOID:552(pneumonia);DOID:635(…	IPR007110(Immunoglobulin-like domain);IPR013106(Immunoglobulin V-set domain);IPR013162(CD80-like, immunoglobulin C2-set);IPR003599(Immunoglobulin subtype);IPR036179(Immunoglobulin-like domain superfamily);IPR013783(Immunoglobulin-like fold)	peroxisome	3.61868	3.87035	5.15493	2.92157	3.4722	3.87344	4.02127	3.81694	4.16542	5.34711	4.86996	6.49208
Beta-NGF	OID00519	P01138	Beta-nerve growth factor (Beta-NGF)	GO:0030424(axon);GO:0005829(cytosol);GO:0030425(dendrite);GO:0031904(endosome lumen);GO:0005576(extracellular region);GO:0005615(extracellular space);GO:0005796(Golgi lumen);GO:0008021(synaptic vesicle);GO:0008083(growth factor activity);GO:0008289(lipid binding);GO:0008191(metalloendopeptidase inhibitor activity);GO:0005163(nerve growth factor receptor binding);GO:0007169(cell surface receptor p…	04010(MAPK signaling pathway);04014(Ras signaling pathway);04015(Rap1 signaling pathway);04020(Calcium signaling pathway);04060(Cytokine-cytokine receptor interaction);04151(PI3K-Akt signaling pathway);04210(Apoptosis);04722(Neurotrophin signaling pathway);04750(Inflammatory mediator regulation of TRP channels)	R-HSA-162582(Signal Transduction);R-HSA-162582(Signal Transduction);R-HSA-166520(Signaling by NTRKs);R-HSA-166520(Signaling by NTRKs);R-HSA-167021(PLC-gamma1 signalling);R-HSA-167044(Signalling to RAS);R-HSA-167060(NGF processing);R-HSA-167060(NGF processing);R-HSA-169893(Prolonged ERK activation events);R-HSA-169893(Prolonged ERK activation events);R-HSA-170968(Frs2-mediated activation);R-HSA-17…	DOID:11504(autonomic neuropathy);DOID:11963(esophagitis);DOID:1240(leukemia);DOID:12894(Sjogren's syndrome);DOID:13949(interstitial cystitis);DOID:1555(urticaria);DOID:162(cancer);DOID:1678(chronic interstitial cystitis);DOID:1679(cystitis);DOID:1909(melanoma);DOID:1936(atherosclerosis);DOID:225(syndrome);DOID:3310(atopic dermatitis);DOID:4074(pancreatic adenocarcinoma);DOID:4331(burning mouth sy…	IPR020408(Nerve growth factor-like);IPR029034(Cystine-knot cytokine);IPR002072(Nerve growth factor-related);IPR019846(Nerve growth factor conserved site);IPR020437(Nerve growth factor, beta subunit, mammalian);IPR020425(Nerve growth factor, beta subunit)	extracellular	-0.24482	-0.23972	-0.50783	-0.2076	-0.27782	-0.17083	-0.34858	-0.28198	-0.10791	-0.23103	-0.25902	-0.13667
CXCL5	OID00520	P42830	C-X-C motif chemokine 5 (ENA-78(1-78)) (Epithelial-derived neutrophil-activating protein 78) (Neutrophil-activating peptide ENA-78) (Small-inducible cytokine B5) [Cleaved into: ENA-78(8-78); ENA-78(9-78)]	GO:0005576(extracellular region);GO:0005615(extracellular space);GO:0008009(chemokine activity);GO:0045236(CXCR chemokine receptor binding);GO:0042802(identical protein binding);GO:0061844(antimicrobial humoral immune response mediated by antimicrobial peptide);GO:0007267(cell-cell signaling);GO:0071222(cellular response to lipopolysaccharide);GO:0070098(chemokine-mediated signaling pathway);GO:0…	04060(Cytokine-cytokine receptor interaction);04061(Viral protein interaction with cytokine and cytokine receptor);04062(Chemokine signaling pathway);04657(IL-17 signaling pathway);04668(TNF signaling pathway);05133(Pertussis);05323(Rheumatoid arthritis)	R-HSA-162582(Signal Transduction);R-HSA-372790(Signaling by GPCR);R-HSA-373076(Class A/1 (Rhodopsin-like receptors));R-HSA-375276(Peptide ligand-binding receptors);R-HSA-380108(Chemokine receptors bind chemokines);R-HSA-388396(GPCR downstream signalling);R-HSA-418594(G alpha (i) signalling events);R-HSA-500792(GPCR ligand binding)	DOID:13375(temporal arteritis);DOID:162(cancer);DOID:225(syndrome);DOID:409(liver disease);DOID:9351(diabetes mellitus);DOID:9470(bacterial meningitis);DOID:9471(meningitis);DOID:9970(obesity);DOID:10534(stomach cancer);DOID:289(endometriosis);DOID:4(disease);DOID:850(lung disease);DOID:13406(pulmonary sarcoidosis)	IPR001089(CXC chemokine);IPR033899(CXC Chemokine domain);IPR036048(Chemokine interleukin-8-like superfamily);IPR001811(Chemokine interleukin-8-like domain);IPR018048(CXC chemokine, conserved site)	extracellular	0.40605	8.44106	3.52065	0.53348	2.06923	4.59547	4.53606	1.58672	1.4771	5.42444	2.75124	6.50606
TRANCE	OID00521	O14788	Tumor necrosis factor ligand superfamily member 11 (Osteoclast differentiation factor) (ODF) (Osteoprotegerin ligand) (OPGL) (Receptor activator of nuclear factor kappa-B ligand) (RANKL) (TNF-related activation-induced cytokine) (TRANCE) (CD antigen CD254) [Cleaved into: Tumor necrosis factor ligand superfamily member 11, membrane form; Tumor necrosis factor ligand superfamily member 11, soluble …	GO:0005737(cytoplasm);GO:0005576(extracellular region);GO:0005615(extracellular space);GO:0005886(plasma membrane);GO:0005125(cytokine activity);GO:0042802(identical protein binding);GO:0005164(tumor necrosis factor receptor binding);GO:0032813(tumor necrosis factor receptor superfamily binding);GO:0045453(bone resorption);GO:0055074(calcium ion homeostasis);GO:0019722(calcium-mediated signaling)…	04060(Cytokine-cytokine receptor interaction);04064(NF-kappa B signaling pathway);04380(Osteoclast differentiation);04917(Prolactin signaling pathway);04928(Parathyroid hormone synthesis, secretion and action);05207(Chemical carcinogenesis);05224(Breast cancer);05323(Rheumatoid arthritis)	R-HSA-1280215(Cytokine Signaling in Immune system);R-HSA-168256(Immune System);R-HSA-5668541(TNFR2 non-canonical NF-kB pathway);R-HSA-5669034(TNFs bind their physiological receptors);R-HSA-5676594(TNF receptor superfamily (TNFSF) members mediating non-canonical NF-kB pathway)	DOID:10241(thalassemia);DOID:1040(chronic lymphocytic leukemia);DOID:10591(pre-eclampsia);DOID:1115(sarcoma);DOID:11476(osteoporosis);DOID:12252(NA);DOID:1240(leukemia);DOID:13189(gout);DOID:13240(tooth resorption);DOID:13533(osteopetrosis);DOID:1612(breast cancer);DOID:162(cancer);DOID:1712(aortic valve stenosis);DOID:178(vascular disease);DOID:184(bone cancer);DOID:1909(melanoma);DOID:1936(athe…	IPR006052(Tumour necrosis factor domain);IPR008983(Tumour necrosis factor-like domain superfamily);IPR017355(Tumour necrosis factor ligand 10/11)	plasma membrane	0.25392	-1.07438	-0.05079	-0.25373	-0.03294	-0.27927	-0.06821	0.07292	-0.79067	0.65793	-0.70469	-0.2144
HGF	OID00522	P14210	Hepatocyte growth factor (Hepatopoietin-A) (Scatter factor) (SF) [Cleaved into: Hepatocyte growth factor alpha chain; Hepatocyte growth factor beta chain]	GO:0005576(extracellular region);GO:0005615(extracellular space);GO:0016020(membrane);GO:0031093(platelet alpha granule lumen);GO:0042056(chemoattractant activity);GO:0008083(growth factor activity);GO:0042802(identical protein binding);GO:0005102(signaling receptor binding);GO:0060326(cell chemotaxis);GO:0000902(cell morphogenesis);GO:0035729(cellular response to hepatocyte growth factor stimulu…	01521(EGFR tyrosine kinase inhibitor resistance);04010(MAPK signaling pathway);04014(Ras signaling pathway);04015(Rap1 signaling pathway);04020(Calcium signaling pathway);04151(PI3K-Akt signaling pathway);04510(Focal adhesion);05144(Malaria);05200(Pathways in cancer);05205(Proteoglycans in cancer);05208(Chemical carcinogenesis);05211(Renal cell carcinoma);05218(Melanoma);05223(Non-small cell lung…	R-HSA-109582(Hemostasis);R-HSA-114608(Platelet degranulation );R-HSA-1257604(PIP3 activates AKT signaling);R-HSA-1266695(Interleukin-7 signaling);R-HSA-1280215(Cytokine Signaling in Immune system);R-HSA-1280215(Cytokine Signaling in Immune system);R-HSA-162582(Signal Transduction);R-HSA-1643685(Disease);R-HSA-168256(Immune System);R-HSA-168256(Immune System);R-HSA-199418(Negative regulation of th…	DOID:10223(dermatomyositis);DOID:10286(prostate carcinoma);DOID:10303(sialadenitis);DOID:10361(eosinophilic meningitis);DOID:10763(hypertension);DOID:10825(essential hypertension);DOID:10952(nephritis);DOID:11123(Henoch-Schoenlein purpura);DOID:11247(disseminated intravascular coagulation);DOID:11476(osteoporosis);DOID:11830(myopia);DOID:12236(primary biliary cholangitis);DOID:12351(alcoholic hep…	IPR038178(Kringle superfamily);IPR043504(Peptidase S1, PA clan, chymotrypsin-like fold);IPR000001(Kringle);IPR003609(PAN/Apple domain);IPR018056(Kringle, conserved site);IPR001254(Serine proteases, trypsin domain);IPR027284(Hepatocyte growth factor);IPR013806(Kringle-like fold);IPR009003(Peptidase S1, PA clan);IPR001314(Peptidase S1A, chymotrypsin family);IPR024174(Hepatocyte growth factor/Macrop…	extracellular	7.94063	7.93166	8.46101	6.06427	5.78868	7.00438	6.52614	9.74505	7.19327	10.54611	8.41279	9.59733
IL-12B	OID00523	P29460	Interleukin-12 subunit beta (IL-12B) (Cytotoxic lymphocyte maturation factor 40 kDa subunit) (CLMF p40) (IL-12 subunit p40) (NK cell stimulatory factor chain 2) (NKSF2)	GO:0005829(cytosol);GO:0005788(endoplasmic reticulum lumen);GO:0009897(external side of plasma membrane);GO:0005576(extracellular region);GO:0005615(extracellular space);GO:0043514(interleukin-12 complex);GO:0070743(interleukin-23 complex);GO:0031906(late endosome lumen);GO:0043235(receptor complex);GO:0005125(cytokine activity);GO:0019955(cytokine binding);GO:0004896(cytokine receptor activity);…	04060(Cytokine-cytokine receptor interaction);04620(Toll-like receptor signaling pathway);04622(RIG-I-like receptor signaling pathway);04625(C-type lectin receptor signaling pathway);04630(JAK-STAT signaling pathway);04658(Th1 and Th2 cell differentiation);04936(Alcoholic liver disease);04940(Type I diabetes mellitus);05133(Pertussis);05134(Legionellosis);05140(Leishmaniasis);05142(Chagas disease…	R-HSA-1280215(Cytokine Signaling in Immune system);R-HSA-1280215(Cytokine Signaling in Immune system);R-HSA-168256(Immune System);R-HSA-168256(Immune System);R-HSA-447115(Interleukin-12 family signaling);R-HSA-447115(Interleukin-12 family signaling);R-HSA-449147(Signaling by Interleukins);R-HSA-449147(Signaling by Interleukins);R-HSA-6783783(Interleukin-10 signaling);R-HSA-6785807(Interleukin-4 a…	DOID:1024(leprosy);DOID:10325(silicosis);DOID:10608(celiac disease);DOID:10763(hypertension);DOID:10825(essential hypertension);DOID:10887(lepromatous leprosy);DOID:1123(spondyloarthropathy);DOID:1184(nephrotic syndrome);DOID:12361(Graves' disease);DOID:12365(malaria);DOID:1240(leukemia);DOID:12449(aplastic anemia);DOID:1398(parasitic infectious disease);DOID:14069(cerebral malaria);DOID:1612(bre…	IPR003961(Fibronectin type III);IPR013783(Immunoglobulin-like fold);IPR019482(Interleukin-12 beta, central domain);IPR015528(Interleukin-12 beta);IPR007110(Immunoglobulin-like domain);IPR036116(Fibronectin type III superfamily);IPR036179(Immunoglobulin-like domain superfamily);IPR003598(Immunoglobulin subtype 2);IPR003530(Long hematopoietin receptor, soluble alpha chain, conserved site)	extracellular	2.93636	3.41974	5.9507	2.53478	2.93614	3.53153	3.915	4.14523	3.39926	4.01048	5.15174	5.37283
IL-24	OID00524	Q13007	Interleukin-24 (IL-24) (Melanoma differentiation-associated gene 7 protein) (MDA-7) (Suppression of tumorigenicity 16 protein)	GO:0005576(extracellular region);GO:0005615(extracellular space);GO:0005125(cytokine activity);GO:0006915(apoptotic process);GO:0071353(cellular response to interleukin-4);GO:0071222(cellular response to lipopolysaccharide);GO:0030336(negative regulation of cell migration);GO:0008285(negative regulation of cell population proliferation);GO:0008284(positive regulation of cell population proliferat…	04060(Cytokine-cytokine receptor interaction);04061(Viral protein interaction with cytokine and cytokine receptor);04630(JAK-STAT signaling pathway)	R-HSA-1280215(Cytokine Signaling in Immune system);R-HSA-168256(Immune System);R-HSA-449147(Signaling by Interleukins);R-HSA-8854691(Interleukin-20 family signaling)	DOID:1040(chronic lymphocytic leukemia);DOID:1123(spondyloarthropathy);DOID:1240(leukemia);DOID:162(cancer);DOID:1749(squamous cell carcinoma);DOID:1909(melanoma);DOID:3907(lung squamous cell carcinoma);DOID:3908(lung non-small cell carcinoma);DOID:3910(lung adenocarcinoma);DOID:4398(pustulosis of palm and sole);DOID:4905(pancreatic carcinoma);DOID:684(hepatocellular carcinoma);DOID:7148(rheumato…	IPR009079(Four-helical cytokine-like, core);IPR020423(Interleukin-10, conserved site);IPR020444(Interleukin-24)	mitochondria	-0.67752	0.2262	-0.77966	-0.87703	-0.99927	-0.70522	-1.74529	-0.35645	-0.1337	-0.45445	-0.76111	-0.13351
IL13	OID00525	P35225	Interleukin-13 (IL-13)	GO:0005737(cytoplasm);GO:0009897(external side of plasma membrane);GO:0005576(extracellular region);GO:0005615(extracellular space);GO:0005125(cytokine activity);GO:0005144(interleukin-13 receptor binding);GO:0071345(cellular response to cytokine stimulus);GO:0071260(cellular response to mechanical stimulus);GO:0006955(immune response);GO:0006954(inflammatory response);GO:0042116(macrophage activ…	04060(Cytokine-cytokine receptor interaction);04630(JAK-STAT signaling pathway);04657(IL-17 signaling pathway);04658(Th1 and Th2 cell differentiation);04664(Fc epsilon RI signaling pathway);05200(Pathways in cancer);05310(Asthma);05321(Inflammatory bowel disease)	R-HSA-1280215(Cytokine Signaling in Immune system);R-HSA-168256(Immune System);R-HSA-446652(Interleukin-1 family signaling);R-HSA-449147(Signaling by Interleukins);R-HSA-6785807(Interleukin-4 and Interleukin-13 signaling);R-HSA-9012546(Interleukin-18 signaling)	DOID:11678(onchocerciasis);DOID:11963(esophagitis);DOID:1205(allergic disease);DOID:12053(cryptococcosis);DOID:12361(Graves' disease);DOID:12895(keratoconjunctivitis sicca);DOID:13922(eosinophilic esophagitis);DOID:1395(schistosomiasis);DOID:1555(urticaria);DOID:162(cancer);DOID:1749(squamous cell carcinoma);DOID:225(syndrome);DOID:2320(obstructive lung disease);DOID:3083(chronic obstructive pulm…	IPR001325(Interleukin-4/interleukin-13);IPR020470(Interleukin-13);IPR009079(Four-helical cytokine-like, core);IPR018096(Interleukin-4/interleukin-13, conserved site)	extracellular	-0.22288	-1.60947	-1.62714	-0.76049	-0.48137	-1.87648	-0.72739	-0.81814	-0.47115	-0.03556	-0.72755	-0.72097
ARTN	OID00526	Q5T4W7	Artemin (Enovin) (Neublastin)	GO:0005576(extracellular region);GO:0005615(extracellular space);GO:0030116(glial cell-derived neurotrophic factor receptor binding);GO:0008083(growth factor activity);GO:0030971(receptor tyrosine kinase binding);GO:0005102(signaling receptor binding);GO:0007411(axon guidance);GO:0035860(glial cell-derived neurotrophic factor receptor signaling pathway);GO:0050930(induction of positive chemotaxis…	04010(MAPK signaling pathway);04151(PI3K-Akt signaling pathway)	R-HSA-1266738(Developmental Biology);R-HSA-1266738(Developmental Biology);R-HSA-162582(Signal Transduction);R-HSA-375165(NCAM signaling for neurite out-growth);R-HSA-419037(NCAM1 interactions);R-HSA-422475(Axon guidance);R-HSA-422475(Axon guidance);R-HSA-5673001(RAF/MAP kinase cascade);R-HSA-5683057(MAPK family signaling cascades);R-HSA-5684996(MAPK1/MAPK3 signaling);R-HSA-8853659(RET signaling);…	DOID:10487(Hirschsprung's disease);DOID:3459(breast carcinoma);DOID:3905(lung carcinoma);DOID:3908(lung non-small cell carcinoma);DOID:4905(pancreatic carcinoma)	IPR029034(Cystine-knot cytokine);IPR001839(Transforming growth factor-beta, C-terminal);IPR043401(Glial cell line-derived neurotrophic factor family)	extracellular	-1.65833	-0.67347	-0.29005	-0.0081	-0.81608	-0.61553	-0.02014	-0.21238	0.44079	0.54383	-1.5541	-0.02988
MMP-10	OID00527	P09238	Stromelysin-2 (SL-2) (EC 3.4.24.22) (Matrix metalloproteinase-10) (MMP-10) (Transin-2)	GO:0031012(extracellular matrix);GO:0005576(extracellular region);GO:0005615(extracellular space);GO:0004222(metalloendopeptidase activity);GO:0004252(serine-type endopeptidase activity);GO:0008270(zinc ion binding);GO:0030574(collagen catabolic process);GO:0022617(extracellular matrix disassembly);GO:0030198(extracellular matrix organization);GO:0006508(proteolysis)	-	R-HSA-1442490(Collagen degradation);R-HSA-1442490(Collagen degradation);R-HSA-1474228(Degradation of the extracellular matrix);R-HSA-1474228(Degradation of the extracellular matrix);R-HSA-1474244(Extracellular matrix organization);R-HSA-1474244(Extracellular matrix organization);R-HSA-1592389(Activation of Matrix Metalloproteinases)	DOID:162(cancer);DOID:3627(aortic aneurysm);DOID:3908(lung non-small cell carcinoma);DOID:4159(skin cancer);DOID:7693(abdominal aortic aneurysm);DOID:848(arthritis);DOID:10534(stomach cancer);DOID:3683(lung benign neoplasm);DOID:4(disease)	IPR036365(PGBD-like superfamily);IPR001818(Peptidase M10, metallopeptidase);IPR036375(Hemopexin-like domain superfamily);IPR018487(Hemopexin-like repeats);IPR024079(Metallopeptidase, catalytic domain superfamily);IPR021158(Peptidase M10A, cysteine switch, zinc binding site);IPR018486(Hemopexin, conserved site);IPR000585(Hemopexin-like domain);IPR006026(Peptidase, metallopeptidase);IPR021190(Pepti…	extracellular	3.36875	6.32077	7.19009	3.43008	3.38361	4.38748	3.91506	5.26199	4.92898	5.80566	5.64093	7.70592
IL10	OID00528	P22301	Interleukin-10 (IL-10) (Cytokine synthesis inhibitory factor) (CSIF)	GO:0005576(extracellular region);GO:0005615(extracellular space);GO:0005125(cytokine activity);GO:0008083(growth factor activity);GO:0005141(interleukin-10 receptor binding);GO:0046983(protein dimerization activity);GO:0030183(B cell differentiation);GO:0042100(B cell proliferation);GO:0060670(branching involved in labyrinthine layer morphogenesis);GO:0071392(cellular response to estradiol stimul…	04060(Cytokine-cytokine receptor interaction);04061(Viral protein interaction with cytokine and cytokine receptor);04068(FoxO signaling pathway);04148(Efferocytosis);04625(C-type lectin receptor signaling pathway);04630(JAK-STAT signaling pathway);04660(T cell receptor signaling pathway);04672(Intestinal immune network for IgA production);05133(Pertussis);05135(Yersinia infection);05140(Leishmani…	R-HSA-1280215(Cytokine Signaling in Immune system);R-HSA-1643685(Disease);R-HSA-168256(Immune System);R-HSA-447115(Interleukin-12 family signaling);R-HSA-449147(Signaling by Interleukins);R-HSA-5663202(Diseases of signal transduction by growth factor receptors and second messengers);R-HSA-5663205(Infectious disease);R-HSA-6783783(Interleukin-10 signaling);R-HSA-6785807(Interleukin-4 and Interleuk…	DOID:10223(dermatomyositis);DOID:1024(leprosy);DOID:10325(silicosis);DOID:10588(adrenoleukodystrophy);DOID:10591(pre-eclampsia);DOID:10608(celiac disease);DOID:10652(Alzheimer's disease);DOID:1074(kidney failure);DOID:10754(otitis media);DOID:10763(hypertension);DOID:10825(essential hypertension);DOID:10887(lepromatous leprosy);DOID:10952(nephritis);DOID:11077(brucellosis);DOID:11104(spotted feve…	IPR020443(Interleukin-10/19/20/22/24/26 family);IPR009079(Four-helical cytokine-like, core);IPR000098(Interleukin-10);IPR020423(Interleukin-10, conserved site)	extracellular	-0.66191	3.60483	-0.28092	-0.5347	0.66521	1.54105	1.53667	-0.73117	0.70398	0.51699	-0.38182	0.79316
CCL23	OID00530	P55773	C-C motif chemokine 23 (CK-beta-8) (CKB-8) (Macrophage inflammatory protein 3) (MIP-3) (Myeloid progenitor inhibitory factor 1) (MPIF-1) (Small-inducible cytokine A23) [Cleaved into: CCL23(19-99); CCL23(22-99); CCL23(27-99); CCL23(30-99)]	GO:0005576(extracellular region);GO:0005615(extracellular space);GO:0048020(CCR chemokine receptor binding);GO:0031726(CCR1 chemokine receptor binding);GO:0008009(chemokine activity);GO:0008201(heparin binding);GO:0061844(antimicrobial humoral immune response mediated by antimicrobial peptide);GO:0007267(cell-cell signaling);GO:0070098(chemokine-mediated signaling pathway);GO:0006935(chemotaxis);…	04060(Cytokine-cytokine receptor interaction);04061(Viral protein interaction with cytokine and cytokine receptor);04062(Chemokine signaling pathway)	-	DOID:162(cancer);DOID:1936(atherosclerosis);DOID:848(arthritis);DOID:7148(rheumatoid arthritis);DOID:4(disease);DOID:3310(atopic dermatitis);DOID:4766(embryoma)	IPR000827(CC chemokine, conserved site);IPR039809(Chemokine beta/gamma/delta);IPR001811(Chemokine interleukin-8-like domain);IPR036048(Chemokine interleukin-8-like superfamily)	extracellular	5.11605	8.84659	9.31389	5.12754	6.14944	8.39833	7.67072	7.8987	5.98753	8.73842	9.98679	9.31961
CD5	OID00531	P06127	T-cell surface glycoprotein CD5 (Lymphocyte antigen T1/Leu-1) (CD antigen CD5)	GO:0009897(external side of plasma membrane);GO:0005886(plasma membrane);GO:0038023(signaling receptor activity);GO:0097190(apoptotic signaling pathway);GO:0008037(cell recognition);GO:0031295(T cell costimulation)	04640(Hematopoietic cell lineage)	-	DOID:1040(chronic lymphocytic leukemia);DOID:1240(leukemia);DOID:162(cancer)	IPR036772(SRCR-like domain superfamily);IPR003566(T-cell surface glycoprotein CD5);IPR017448(SRCR-like domain);IPR001190(SRCR domain)	extracellular	3.73867	1.32557	3.30809	0.76128	0.83522	2.71145	2.02277	3.09433	1.42077	2.60272	3.25641	3.87093
CCL3	OID00532	P10147	C-C motif chemokine 3 (G0/G1 switch regulatory protein 19-1) (Macrophage inflammatory protein 1-alpha) (MIP-1-alpha) (PAT 464.1) (SIS-beta) (Small-inducible cytokine A3) (Tonsillar lymphocyte LD78 alpha protein) [Cleaved into: MIP-1-alpha(4-69) (LD78-alpha(4-69))]	GO:0005737(cytoplasm);GO:0005829(cytosol);GO:0005576(extracellular region);GO:0005615(extracellular space);GO:0048020(CCR chemokine receptor binding);GO:0031726(CCR1 chemokine receptor binding);GO:0031730(CCR5 chemokine receptor binding);GO:0042056(chemoattractant activity);GO:0008009(chemokine activity);GO:0042802(identical protein binding);GO:0016301(kinase activity);GO:0016004(phospholipase ac…	04060(Cytokine-cytokine receptor interaction);04061(Viral protein interaction with cytokine and cytokine receptor);04062(Chemokine signaling pathway);04620(Toll-like receptor signaling pathway);05142(Chagas disease);05163(Human cytomegalovirus infection);05323(Rheumatoid arthritis);05417(Lipid and atherosclerosis)	R-HSA-1280215(Cytokine Signaling in Immune system);R-HSA-162582(Signal Transduction);R-HSA-168256(Immune System);R-HSA-372790(Signaling by GPCR);R-HSA-373076(Class A/1 (Rhodopsin-like receptors));R-HSA-375276(Peptide ligand-binding receptors);R-HSA-380108(Chemokine receptors bind chemokines);R-HSA-449147(Signaling by Interleukins);R-HSA-500792(GPCR ligand binding);R-HSA-6783783(Interleukin-10 sig…	DOID:1040(chronic lymphocytic leukemia);DOID:11077(brucellosis);DOID:11335(sarcoidosis);DOID:1240(leukemia);DOID:1395(schistosomiasis);DOID:1485(cystic fibrosis);DOID:162(cancer);DOID:1749(squamous cell carcinoma);DOID:225(syndrome);DOID:326(ischemia);DOID:399(tuberculosis);DOID:526(human immunodeficiency virus infectious disease);DOID:8469(influenza);DOID:9351(diabetes mellitus);DOID:9538(multip…	IPR001811(Chemokine interleukin-8-like domain);IPR000827(CC chemokine, conserved site);IPR036048(Chemokine interleukin-8-like superfamily);IPR039809(Chemokine beta/gamma/delta)	extracellular	3.80345	5.71591	5.51306	3.65629	3.19444	5.38942	4.22082	3.74622	3.20173	6.40786	5.88827	6.11848
Flt3L	OID00533	P49771	Fms-related tyrosine kinase 3 ligand (Flt3 ligand) (Flt3L) (SL cytokine)	GO:0009986(cell surface);GO:0005829(cytosol);GO:0005576(extracellular region);GO:0005615(extracellular space);GO:0016020(membrane);GO:0005886(plasma membrane);GO:0005125(cytokine activity);GO:0030971(receptor tyrosine kinase binding);GO:0005102(signaling receptor binding);GO:0035162(embryonic hemopoiesis);GO:0008284(positive regulation of cell population proliferation);GO:0007165(signal transduct…	04010(MAPK signaling pathway);04014(Ras signaling pathway);04151(PI3K-Akt signaling pathway);04640(Hematopoietic cell lineage);05200(Pathways in cancer)	R-HSA-109704(PI3K Cascade);R-HSA-112399(IRS-mediated signalling);R-HSA-1257604(PIP3 activates AKT signaling);R-HSA-1280215(Cytokine Signaling in Immune system);R-HSA-1280215(Cytokine Signaling in Immune system);R-HSA-162582(Signal Transduction);R-HSA-1643685(Disease);R-HSA-168256(Immune System);R-HSA-168256(Immune System);R-HSA-199418(Negative regulation of the PI3K/AKT network);R-HSA-2219528(PI3…	DOID:1240(leukemia);DOID:162(cancer);DOID:3405(histiocytosis);DOID:7148(rheumatoid arthritis);DOID:7166(thyroiditis);DOID:7188(autoimmune thyroiditis);DOID:848(arthritis)	IPR004213(Flt3 ligand);IPR009079(Four-helical cytokine-like, core)	extracellular	4.3134	5.14704	6.5208	4.14731	3.76272	5.29497	4.88281	5.10885	5.05099	6.13454	6.02197	7.23844
CXCL6	OID00534	P80162	C-X-C motif chemokine 6 (Chemokine alpha 3) (CKA-3) (Granulocyte chemotactic protein 2) (GCP-2) (Small-inducible cytokine B6) [Cleaved into: Small-inducible cytokine B6, N-processed variant 1; Small-inducible cytokine B6, N-processed variant 2; Small-inducible cytokine B6, N-processed variant 3]	GO:0005576(extracellular region);GO:0005615(extracellular space);GO:0008009(chemokine activity);GO:0045236(CXCR chemokine receptor binding);GO:0008201(heparin binding);GO:0061844(antimicrobial humoral immune response mediated by antimicrobial peptide);GO:0007267(cell-cell signaling);GO:0071222(cellular response to lipopolysaccharide);GO:0070098(chemokine-mediated signaling pathway);GO:0006935(che…	04060(Cytokine-cytokine receptor interaction);04061(Viral protein interaction with cytokine and cytokine receptor);04062(Chemokine signaling pathway);04657(IL-17 signaling pathway);04668(TNF signaling pathway);05133(Pertussis);05323(Rheumatoid arthritis)	R-HSA-162582(Signal Transduction);R-HSA-372790(Signaling by GPCR);R-HSA-373076(Class A/1 (Rhodopsin-like receptors));R-HSA-375276(Peptide ligand-binding receptors);R-HSA-380108(Chemokine receptors bind chemokines);R-HSA-388396(GPCR downstream signalling);R-HSA-418594(G alpha (i) signalling events);R-HSA-500792(GPCR ligand binding)	DOID:824(periodontitis);DOID:8778(Crohn's disease);DOID:4(disease);DOID:162(cancer)	IPR033899(CXC Chemokine domain);IPR001811(Chemokine interleukin-8-like domain);IPR018048(CXC chemokine, conserved site);IPR001089(CXC chemokine);IPR036048(Chemokine interleukin-8-like superfamily)	extracellular	4.71037	7.82826	6.48321	1.37629	2.43944	4.86014	3.99605	3.83842	2.78794	5.82896	3.77084	5.72083
CXCL10	OID00535	P02778	C-X-C motif chemokine 10 (10 kDa interferon gamma-induced protein) (Gamma-IP10) (IP-10) (Small-inducible cytokine B10) [Cleaved into: CXCL10(1-73)]	GO:0009897(external side of plasma membrane);GO:0005576(extracellular region);GO:0005615(extracellular space);GO:0008603(cAMP-dependent protein kinase regulator activity);GO:0042056(chemoattractant activity);GO:0008009(chemokine activity);GO:0045236(CXCR chemokine receptor binding);GO:0048248(CXCR3 chemokine receptor binding);GO:0008201(heparin binding);GO:0005102(signaling receptor binding);GO:0…	04060(Cytokine-cytokine receptor interaction);04061(Viral protein interaction with cytokine and cytokine receptor);04062(Chemokine signaling pathway);04620(Toll-like receptor signaling pathway);04622(RIG-I-like receptor signaling pathway);04623(Cytosolic DNA-sensing pathway);04657(IL-17 signaling pathway);04668(TNF signaling pathway);05160(Hepatitis C);05164(Influenza A);05169(Epstein-Barr virus …	R-HSA-1280215(Cytokine Signaling in Immune system);R-HSA-162582(Signal Transduction);R-HSA-168256(Immune System);R-HSA-372790(Signaling by GPCR);R-HSA-373076(Class A/1 (Rhodopsin-like receptors));R-HSA-375276(Peptide ligand-binding receptors);R-HSA-380108(Chemokine receptors bind chemokines);R-HSA-388396(GPCR downstream signalling);R-HSA-418594(G alpha (i) signalling events);R-HSA-449147(Signalin…	DOID:10112(sleeping sickness);DOID:10113(trypanosomiasis);DOID:10264(mumps);DOID:10591(pre-eclampsia);DOID:10763(hypertension);DOID:11335(sarcoidosis);DOID:114(heart disease);DOID:11400(pyelonephritis);DOID:12236(primary biliary cholangitis);DOID:12361(Graves' disease);DOID:12365(malaria);DOID:13406(pulmonary sarcoidosis);DOID:14069(cerebral malaria);DOID:14512(candidal paronychia);DOID:1508(cand…	IPR033899(CXC Chemokine domain);IPR001089(CXC chemokine);IPR018048(CXC chemokine, conserved site);IPR001811(Chemokine interleukin-8-like domain);IPR036048(Chemokine interleukin-8-like superfamily)	extracellular	8.97216	7.90742	7.78343	2.45913	4.18927	7.19711	5.187	5.82881	5.0516	11.3811	6.59409	10.8034
4E-BP1	OID00536	Q13541	Eukaryotic translation initiation factor 4E-binding protein 1 (4E-BP1) (eIF4E-binding protein 1) (Phosphorylated heat- and acid-stable protein regulated by insulin 1) (PHAS-I)	GO:0005737(cytoplasm);GO:0005829(cytosol);GO:0005634(nucleus);GO:0008190(eukaryotic initiation factor 4E binding);GO:0031369(translation initiation factor binding);GO:0030371(translation repressor activity);GO:0000082(G1/S transition of mitotic cell cycle);GO:0017148(negative regulation of translation);GO:0045947(negative regulation of translational initiation);GO:0045931(positive regulation of m…	01521(EGFR tyrosine kinase inhibitor resistance);04012(ErbB signaling pathway);04066(HIF-1 signaling pathway);04150(mTOR signaling pathway);04151(PI3K-Akt signaling pathway);04152(AMPK signaling pathway);04211(Longevity regulating pathway);04218(Cellular senescence);04910(Insulin signaling pathway);05163(Human cytomegalovirus infection);05165(Human papillomavirus infection);05168(Herpes simplex v…	R-HSA-162582(Signal Transduction);R-HSA-165159(MTOR signalling);R-HSA-166208(mTORC1-mediated signalling);R-HSA-392499(Metabolism of proteins);R-HSA-72613(Eukaryotic Translation Initiation);R-HSA-72662(Activation of the mRNA upon binding of the cap-binding complex and eIFs, and subsequent binding to 43S);R-HSA-72737(Cap-dependent Translation Initiation);R-HSA-72766(Translation)	DOID:1240(leukemia);DOID:162(cancer);DOID:1749(squamous cell carcinoma);DOID:1909(melanoma);DOID:3910(lung adenocarcinoma);DOID:4001(ovarian carcinoma)	IPR008606(Eukaryotic translation initiation factor 4E binding)	mitochondria	1.12466	3.66271	4.78111	1.73144	1.08183	1.72827	1.80209	1.93545	3.15936	4.45995	4.93367	6.15037
IL-20	OID00537	Q9NYY1	Interleukin-20 (IL-20) (Cytokine Zcyto10)	GO:0005576(extracellular region);GO:0005615(extracellular space);GO:0005125(cytokine activity);GO:0045517(interleukin-20 receptor binding);GO:0045518(interleukin-22 receptor binding);GO:0030316(osteoclast differentiation);GO:0045606(positive regulation of epidermal cell differentiation);GO:0045618(positive regulation of keratinocyte differentiation);GO:0045672(positive regulation of osteoclast di…	04060(Cytokine-cytokine receptor interaction);04061(Viral protein interaction with cytokine and cytokine receptor);04630(JAK-STAT signaling pathway)	R-HSA-1280215(Cytokine Signaling in Immune system);R-HSA-168256(Immune System);R-HSA-449147(Signaling by Interleukins);R-HSA-8854691(Interleukin-20 family signaling)	DOID:10952(nephritis);DOID:1123(spondyloarthropathy);DOID:1936(atherosclerosis);DOID:4398(pustulosis of palm and sole);DOID:7148(rheumatoid arthritis);DOID:848(arthritis)	IPR009079(Four-helical cytokine-like, core);IPR020443(Interleukin-10/19/20/22/24/26 family);IPR020423(Interleukin-10, conserved site);IPR020442(Interleukin-20)	extracellular	-0.03884	0.03767	-0.41783	-0.33122	-0.78212	-0.13912	-0.40562	-0.47884	-0.23677	-0.01238	-1.41877	-0.43446
SIRT2	OID00538	Q8IXJ6	NAD-dependent protein deacetylase sirtuin-2 (EC 2.3.1.286) (NAD-dependent protein defatty-acylase sirtuin-2) (EC 2.3.1.-) (Regulatory protein SIR2 homolog 2) (SIR2-like protein 2)	GO:0005814(centriole);GO:0005813(centrosome);GO:0005677(chromatin silencing complex);GO:0005694(chromosome);GO:0000781(chromosome, telomeric region);GO:0005737(cytoplasm);GO:0005829(cytosol);GO:0097386(glial cell projection);GO:0030426(growth cone);GO:0000792(heterochromatin);GO:0044224(juxtaparanode region of axon);GO:0043219(lateral loop);GO:0072687(meiotic spindle);GO:0005874(microtubule);GO:0…	00760(Nicotinate and nicotinamide metabolism);01100(Metabolic pathways)	R-HSA-1640170(Cell Cycle);R-HSA-2555396(Mitotic Metaphase and Anaphase);R-HSA-2995383(Initiation of Nuclear Envelope (NE) Reformation);R-HSA-2995410(Nuclear Envelope (NE) Reassembly);R-HSA-68882(Mitotic Anaphase);R-HSA-68886(M Phase);R-HSA-69278(Cell Cycle, Mitotic)	DOID:12858(Huntington's disease);DOID:14330(Parkinson's disease);DOID:3083(chronic obstructive pulmonary disease)	IPR017328(Sirtuin, class I);IPR003000(Sirtuin family);IPR026591(Sirtuin, catalytic core small domain superfamily);IPR029035(DHS-like NAD/FAD-binding domain superfamily);IPR026590(Sirtuin family, catalytic core domain)	cytosol	-0.1859	0.73066	0.6246	-0.11608	-1.41471	-1.63084	-0.19685	0.07993	0.21731	1.10287	0.53735	1.81526
CCL28	OID00539	Q9NRJ3	C-C motif chemokine 28 (Mucosae-associated epithelial chemokine) (MEC) (Protein CCK1) (Small-inducible cytokine A28)	GO:0070062(extracellular exosome);GO:0005576(extracellular region);GO:0008009(chemokine activity);GO:0060326(cell chemotaxis);GO:0006935(chemotaxis);GO:0006955(immune response);GO:1903237(negative regulation of leukocyte tethering or rolling);GO:0001954(positive regulation of cell-matrix adhesion);GO:0007204(positive regulation of cytosolic calcium ion concentration);GO:0007584(response to nutrie…	04060(Cytokine-cytokine receptor interaction);04061(Viral protein interaction with cytokine and cytokine receptor);04062(Chemokine signaling pathway);04672(Intestinal immune network for IgA production)	R-HSA-162582(Signal Transduction);R-HSA-372790(Signaling by GPCR);R-HSA-373076(Class A/1 (Rhodopsin-like receptors));R-HSA-375276(Peptide ligand-binding receptors);R-HSA-380108(Chemokine receptors bind chemokines);R-HSA-388396(GPCR downstream signalling);R-HSA-418594(G alpha (i) signalling events);R-HSA-500792(GPCR ligand binding)	DOID:3310(atopic dermatitis);DOID:2841(asthma);DOID:37(skin disease)	IPR001811(Chemokine interleukin-8-like domain);IPR000827(CC chemokine, conserved site);IPR036048(Chemokine interleukin-8-like superfamily)	extracellular	-0.71235	-0.71292	-0.17493	-0.61175	-0.88291	-1.21073	-0.67446	-0.27436	-0.08041	0.18411	0.16746	0.07115
EN-RAGE	OID00541	P80511	Protein S100-A12 (CGRP) (Calcium-binding protein in amniotic fluid 1) (CAAF1) (Calgranulin-C) (CAGC) (Extracellular newly identified RAGE-binding protein) (EN-RAGE) (Migration inhibitory factor-related protein 6) (MRP-6) (p6) (Neutrophil S100 protein) (S100 calcium-binding protein A12) [Cleaved into: Calcitermin]	GO:0005737(cytoplasm);GO:0005856(cytoskeleton);GO:0005829(cytosol);GO:0005576(extracellular region);GO:0005634(nucleus);GO:0005886(plasma membrane);GO:0034774(secretory granule lumen);GO:0005509(calcium ion binding);GO:0048306(calcium-dependent protein binding);GO:0005507(copper ion binding);GO:0042802(identical protein binding);GO:0050786(RAGE receptor binding);GO:0008270(zinc ion binding);GO:00…	-	R-HSA-1280215(Cytokine Signaling in Immune system);R-HSA-166016(Toll Like Receptor 4 (TLR4) Cascade);R-HSA-166058(MyD88:MAL(TIRAP) cascade initiated on plasma membrane);R-HSA-166166(MyD88-independent TLR4 cascade );R-HSA-168138(Toll Like Receptor 9 (TLR9) Cascade);R-HSA-168142(Toll Like Receptor 10 (TLR10) Cascade);R-HSA-168164(Toll Like Receptor 3 (TLR3) Cascade);R-HSA-168176(Toll Like Receptor …	DOID:10652(Alzheimer's disease);DOID:11589(Riley-Day syndrome);DOID:13378(Kawasaki disease);DOID:1936(atherosclerosis);DOID:7148(rheumatoid arthritis);DOID:848(arthritis);DOID:9008(psoriatic arthritis);DOID:4(disease);DOID:8778(Crohn's disease)	IPR002048(EF-hand domain);IPR013787(S100/CaBP-9k-type, calcium binding, subdomain);IPR011992(EF-hand domain pair);IPR001751(S100/Calcium binding protein 7/8-like, conserved site)	cytosol	2.30884	8.43556	1.5042	-0.23148	-1.05576	1.60135	2.88953	1.62456	0.70358	0.13839	-0.4316	2.4517
CD40	OID00542	P25942	Tumor necrosis factor receptor superfamily member 5 (B-cell surface antigen CD40) (Bp50) (CD40L receptor) (CDw40) (CD antigen CD40)	GO:0035631(CD40 receptor complex);GO:0009986(cell surface);GO:0009897(external side of plasma membrane);GO:0070062(extracellular exosome);GO:0043231(intracellular membrane-bounded organelle);GO:0043025(neuronal cell body);GO:0005886(plasma membrane);GO:0043196(varicosity);GO:0003823(antigen binding);GO:0019899(enzyme binding);GO:0019904(protein domain specific binding);GO:0038023(signaling recept…	04060(Cytokine-cytokine receptor interaction);04064(NF-kappa B signaling pathway);04514(Cell adhesion molecules);04620(Toll-like receptor signaling pathway);04672(Intestinal immune network for IgA production);05144(Malaria);05145(Toxoplasmosis);05166(Human T-cell leukemia virus 1 infection);05169(Epstein-Barr virus infection);05202(Transcriptional misregulation in cancer);05310(Asthma);05320(Auto…	-	DOID:10127(cerebral artery occlusion);DOID:1036(chronic leukemia);DOID:1040(chronic lymphocytic leukemia);DOID:10591(pre-eclampsia);DOID:10652(Alzheimer's disease);DOID:1074(kidney failure);DOID:10763(hypertension);DOID:10952(nephritis);DOID:11476(osteoporosis);DOID:12361(Graves' disease);DOID:1240(leukemia);DOID:13375(temporal arteritis);DOID:162(cancer);DOID:1749(squamous cell carcinoma);DOID:1…	IPR001368(TNFR/NGFR cysteine-rich region);IPR020435(Tumour necrosis factor receptor 5);IPR034021(Tumour necrosis factor receptor 5, N-terminal)	extracellular	11.16639	11.31585	12.17934	11.25413	11.08435	10.322	11.08755	11.17289	12.62073	12.83734	13.27044	13.36912
IL33	OID00543	O95760	Interleukin-33 (IL-33) (Interleukin-1 family member 11) (IL-1F11) (Nuclear factor from high endothelial venules) (NF-HEV) [Cleaved into: Interleukin-33 (95-270); Interleukin-33 (99-270); Interleukin-33 (109-270)]	GO:0005694(chromosome);GO:0005737(cytoplasm);GO:0005576(extracellular region);GO:0005615(extracellular space);GO:0043231(intracellular membrane-bounded organelle);GO:0005654(nucleoplasm);GO:0005634(nucleus);GO:0030133(transport vesicle);GO:0005125(cytokine activity);GO:0002112(interleukin-33 receptor binding);GO:0071260(cellular response to mechanical stimulus);GO:0051607(defense response to viru…	04060(Cytokine-cytokine receptor interaction);04217(Necroptosis);04623(Cytosolic DNA-sensing pathway);05164(Influenza A)	R-HSA-1257604(PIP3 activates AKT signaling);R-HSA-1280215(Cytokine Signaling in Immune system);R-HSA-162582(Signal Transduction);R-HSA-168256(Immune System);R-HSA-199418(Negative regulation of the PI3K/AKT network);R-HSA-392499(Metabolism of proteins);R-HSA-446652(Interleukin-1 family signaling);R-HSA-449147(Signaling by Interleukins);R-HSA-5688426(Deubiquitination);R-HSA-5689880(Ub-specific proc…	DOID:178(vascular disease);DOID:4481(allergic rhinitis);DOID:7148(rheumatoid arthritis);DOID:848(arthritis)	IPR026145(Interleukin-33)	nuclear	-0.17189	-0.58737	-0.30122	-1.26074	-0.72523	-0.98677	-0.50895	-0.33325	0.40858	0.42801	-1.2462	0.08437
FGF-19	OID00545	O95750	Fibroblast growth factor 19 (FGF-19)	GO:0005737(cytoplasm);GO:0005576(extracellular region);GO:0005615(extracellular space);GO:0005104(fibroblast growth factor receptor binding);GO:0008083(growth factor activity);GO:0009887(animal organ morphogenesis);GO:0030154(cell differentiation);GO:0008543(fibroblast growth factor receptor signaling pathway);GO:0070858(negative regulation of bile acid biosynthetic process);GO:0010629(negative r…	04010(MAPK signaling pathway);04014(Ras signaling pathway);04015(Rap1 signaling pathway);04020(Calcium signaling pathway);04151(PI3K-Akt signaling pathway);04810(Regulation of actin cytoskeleton);05200(Pathways in cancer);05218(Melanoma);05224(Breast cancer);05226(Gastric cancer)	R-HSA-109704(PI3K Cascade);R-HSA-112399(IRS-mediated signalling);R-HSA-1257604(PIP3 activates AKT signaling);R-HSA-1307965(betaKlotho-mediated ligand binding);R-HSA-162582(Signal Transduction);R-HSA-1643685(Disease);R-HSA-190236(Signaling by FGFR);R-HSA-190322(FGFR4 ligand binding and activation);R-HSA-199418(Negative regulation of the PI3K/AKT network);R-HSA-2219528(PI3K/AKT Signaling in Cancer)…	DOID:12252(NA);DOID:13250(diarrhea);DOID:13580(cholestasis);DOID:13619(extrahepatic cholestasis);DOID:162(cancer);DOID:225(syndrome);DOID:409(liver disease);DOID:684(hepatocellular carcinoma);DOID:9452(steatotic liver disease);DOID:9970(obesity)	IPR002209(Fibroblast growth factor family);IPR008996(Cytokine IL1/FGF);IPR035444(Fibroblast growth factor 15/19/21)	extracellular	0.67029	2.6631	5.51261	0.15168	0.04211	1.57374	1.50763	2.49648	0.87766	3.69059	5.00763	3.96642
IL4	OID00546	P05112	Interleukin-4 (IL-4) (B-cell stimulatory factor 1) (BSF-1) (Binetrakin) (Lymphocyte stimulatory factor 1) (Pitrakinra)	GO:0005576(extracellular region);GO:0005615(extracellular space);GO:0005125(cytokine activity);GO:0008083(growth factor activity);GO:0005136(interleukin-4 receptor binding);GO:0042976(activation of Janus kinase activity);GO:0030183(B cell differentiation);GO:0008203(cholesterol metabolic process);GO:0097028(dendritic cell differentiation);GO:0006955(immune response);GO:0035771(interleukin-4-media…	04060(Cytokine-cytokine receptor interaction);04151(PI3K-Akt signaling pathway);04630(JAK-STAT signaling pathway);04640(Hematopoietic cell lineage);04657(IL-17 signaling pathway);04658(Th1 and Th2 cell differentiation);04659(Th17 cell differentiation);04660(T cell receptor signaling pathway);04664(Fc epsilon RI signaling pathway);04672(Intestinal immune network for IgA production);05140(Leishmani…	R-HSA-1280215(Cytokine Signaling in Immune system);R-HSA-168256(Immune System);R-HSA-446652(Interleukin-1 family signaling);R-HSA-449147(Signaling by Interleukins);R-HSA-6785807(Interleukin-4 and Interleukin-13 signaling);R-HSA-9012546(Interleukin-18 signaling)	DOID:1019(osteomyelitis);DOID:10591(pre-eclampsia);DOID:11077(brucellosis);DOID:1115(sarcoma);DOID:114(heart disease);DOID:1184(nephrotic syndrome);DOID:1205(allergic disease);DOID:12177(common variable immunodeficiency);DOID:12306(vitiligo);DOID:12365(malaria);DOID:1240(leukemia);DOID:12603(acute leukemia);DOID:12662(paracoccidioidomycosis);DOID:1273(respiratory syncytial virus infectious diseas…	IPR018096(Interleukin-4/interleukin-13, conserved site);IPR009079(Four-helical cytokine-like, core);IPR002354(Interleukin-4);IPR001325(Interleukin-4/interleukin-13)	extracellular	-0.56084	-3.59428	-2.25801	-1.70682	-1.66747	-1.57049	-2.48361	-0.59927	-2.07769	-0.60213	-2.05514	-0.36569
LIF	OID00547	P15018	Leukemia inhibitory factor (LIF) (Differentiation-stimulating factor) (D factor) (Melanoma-derived LPL inhibitor) (MLPLI) (Emfilermin)	GO:0005829(cytosol);GO:0005576(extracellular region);GO:0005615(extracellular space);GO:0005125(cytokine activity);GO:0008083(growth factor activity);GO:0005146(leukemia inhibitory factor receptor binding);GO:0005102(signaling receptor binding);GO:0001974(blood vessel remodeling);GO:0000902(cell morphogenesis);GO:0097696(cell surface receptor signaling pathway via STAT);GO:0046697(decidualization…	04060(Cytokine-cytokine receptor interaction);04550(Signaling pathways regulating pluripotency of stem cells);04630(JAK-STAT signaling pathway);04668(TNF signaling pathway)	R-HSA-1280215(Cytokine Signaling in Immune system);R-HSA-168256(Immune System);R-HSA-449147(Signaling by Interleukins);R-HSA-6783589(Interleukin-6 family signaling);R-HSA-6783783(Interleukin-10 signaling);R-HSA-6785807(Interleukin-4 and Interleukin-13 signaling);R-HSA-6788467(IL-6-type cytokine receptor ligand interactions)	DOID:1240(leukemia);DOID:162(cancer);DOID:3459(breast carcinoma);DOID:3963(thyroid gland carcinoma);DOID:3973(medullary thyroid carcinoma);DOID:4001(ovarian carcinoma);DOID:4905(pancreatic carcinoma);DOID:5223(infertility);DOID:5733(salpingitis);DOID:769(neuroblastoma);DOID:10591(pre-eclampsia);DOID:987(alopecia);DOID:2723(dermatitis);DOID:326(ischemia);DOID:1785(pituitary cancer);DOID:4(disease)…	IPR003624(Leukemia inhibitory factor);IPR009079(Four-helical cytokine-like, core);IPR001581(Leukemia inhibitory factor /oncostatin);IPR019827(Leukemia inhibitory factor /oncostatin, conserved site)	extracellular	2.02509	8.6014	2.55484	1.62061	4.1455	4.73406	6.07625	2.72623	3.79477	5.31509	5.01725	7.39534
NRTN	OID00548	Q99748	Neurturin	GO:0030424(axon);GO:0005576(extracellular region);GO:0005615(extracellular space);GO:0030116(glial cell-derived neurotrophic factor receptor binding);GO:0008083(growth factor activity);GO:1904399(heparan sulfate binding);GO:0030971(receptor tyrosine kinase binding);GO:0005102(signaling receptor binding);GO:0007169(cell surface receptor protein tyrosine kinase signaling pathway);GO:0035860(glial c…	04010(MAPK signaling pathway);04151(PI3K-Akt signaling pathway)	R-HSA-1266738(Developmental Biology);R-HSA-1266738(Developmental Biology);R-HSA-162582(Signal Transduction);R-HSA-375165(NCAM signaling for neurite out-growth);R-HSA-419037(NCAM1 interactions);R-HSA-422475(Axon guidance);R-HSA-422475(Axon guidance);R-HSA-5673001(RAF/MAP kinase cascade);R-HSA-5683057(MAPK family signaling cascades);R-HSA-5684996(MAPK1/MAPK3 signaling);R-HSA-8853659(RET signaling);…	DOID:10487(Hirschsprung's disease)	IPR001839(Transforming growth factor-beta, C-terminal);IPR043401(Glial cell line-derived neurotrophic factor family);IPR029034(Cystine-knot cytokine)	extracellular	-0.46442	-0.54706	-0.83056	-0.81026	-0.29485	-0.61851	-0.74463	-0.81528	-0.81993	-0.62118	-1.00863	-0.99755
MCP-2	OID00549	P80075	C-C motif chemokine 8 (HC14) (Monocyte chemoattractant protein 2) (Monocyte chemotactic protein 2) (MCP-2) (Small-inducible cytokine A8) [Cleaved into: MCP-2(6-76)]	GO:0005615(extracellular space);GO:0048020(CCR chemokine receptor binding);GO:0031727(CCR2 chemokine receptor binding);GO:0008009(chemokine activity);GO:0008201(heparin binding);GO:0016004(phospholipase activator activity);GO:0004672(protein kinase activity);GO:0001525(angiogenesis);GO:0061844(antimicrobial humoral immune response mediated by antimicrobial peptide);GO:0006816(calcium ion transpor…	04060(Cytokine-cytokine receptor interaction);04061(Viral protein interaction with cytokine and cytokine receptor);04062(Chemokine signaling pathway)	-	DOID:4(disease)	IPR001811(Chemokine interleukin-8-like domain);IPR000827(CC chemokine, conserved site);IPR036048(Chemokine interleukin-8-like superfamily);IPR039809(Chemokine beta/gamma/delta)	extracellular	4.43371	4.48547	6.59923	2.5676	4.98172	5.26393	4.29674	2.7934	4.05592	8.32069	5.73982	8.98444
CASP-8	OID00550	Q14790	Caspase-8 (CASP-8) (EC 3.4.22.61) (Apoptotic cysteine protease) (Apoptotic protease Mch-5) (CAP4) (FADD-homologous ICE/ced-3-like protease) (FADD-like ICE) (FLICE) (ICE-like apoptotic protease 5) (MORT1-associated ced-3 homolog) (MACH) [Cleaved into: Caspase-8 subunit p18; Caspase-8 subunit p10]	GO:0031265(CD95 death-inducing signaling complex);GO:0044297(cell body);GO:0005737(cytoplasm);GO:0005856(cytoskeleton);GO:0005829(cytosol);GO:0031264(death-inducing signaling complex);GO:0030027(lamellipodium);GO:0005741(mitochondrial outer membrane);GO:0005739(mitochondrion);GO:0005654(nucleoplasm);GO:0032991(protein-containing complex);GO:0097342(ripoptosome);GO:0004197(cysteine-type endopeptid…	01524(Platinum drug resistance);04115(p53 signaling pathway);04210(Apoptosis);04215(Apoptosis);04217(Necroptosis);04620(Toll-like receptor signaling pathway);04621(NOD-like receptor signaling pathway);04622(RIG-I-like receptor signaling pathway);04623(Cytosolic DNA-sensing pathway);04625(C-type lectin receptor signaling pathway);04657(IL-17 signaling pathway);04668(TNF signaling pathway);04932(No…	R-HSA-109581(Apoptosis);R-HSA-109606(Intrinsic Pathway for Apoptosis);R-HSA-111465(Apoptotic cleavage of cellular proteins);R-HSA-1280215(Cytokine Signaling in Immune system);R-HSA-140534(Caspase activation via Death Receptors in the presence of ligand);R-HSA-162582(Signal Transduction);R-HSA-1643685(Disease);R-HSA-166016(Toll Like Receptor 4 (TLR4) Cascade);R-HSA-166058(MyD88:MAL(TIRAP) cascade …	DOID:10286(prostate carcinoma);DOID:10316(pneumoconiosis);DOID:10327(anthracosis);DOID:1037(lymphoid leukemia);DOID:10763(hypertension);DOID:1115(sarcoma);DOID:12361(Graves' disease);DOID:1240(leukemia);DOID:12894(Sjogren's syndrome);DOID:1520(colon carcinoma);DOID:1612(breast cancer);DOID:162(cancer);DOID:1749(squamous cell carcinoma);DOID:1883(hepatitis C);DOID:1909(melanoma);DOID:2237(hepatiti…	IPR015917(Peptidase C14A, caspase catalytic domain);IPR033170(Caspase-8, death effector domain 1);IPR011600(Peptidase C14, caspase domain);IPR001875(Death effector domain);IPR033139(Peptidase family C14A, cysteine active site);IPR001309(Peptidase C14, p20 domain);IPR011029(Death-like domain superfamily);IPR029030(Caspase-like domain superfamily);IPR016129(Peptidase family C14A, His active site);I…	cytoskeletal	1.79197	5.73238	3.92637	0.39552	0.3045	1.63315	1.56462	1.33683	1.26124	3.4419	1.99678	4.4687
CCL25	OID00551	O15444	C-C motif chemokine 25 (Chemokine TECK) (Small-inducible cytokine A25) (Thymus-expressed chemokine)	GO:0005576(extracellular region);GO:0005615(extracellular space);GO:0048020(CCR chemokine receptor binding);GO:0031735(CCR10 chemokine receptor binding);GO:0008009(chemokine activity);GO:0042379(chemokine receptor binding);GO:0005179(hormone activity);GO:0061844(antimicrobial humoral immune response mediated by antimicrobial peptide);GO:0060326(cell chemotaxis);GO:0007166(cell surface receptor si…	04060(Cytokine-cytokine receptor interaction);04061(Viral protein interaction with cytokine and cytokine receptor);04062(Chemokine signaling pathway);04672(Intestinal immune network for IgA production)	R-HSA-162582(Signal Transduction);R-HSA-372790(Signaling by GPCR);R-HSA-373076(Class A/1 (Rhodopsin-like receptors));R-HSA-375276(Peptide ligand-binding receptors);R-HSA-380108(Chemokine receptors bind chemokines);R-HSA-388396(GPCR downstream signalling);R-HSA-418594(G alpha (i) signalling events);R-HSA-500792(GPCR ligand binding)	DOID:1909(melanoma);DOID:7148(rheumatoid arthritis);DOID:848(arthritis)	IPR034133(Chemokine CC, DCCL motif-cointaining domain);IPR036048(Chemokine interleukin-8-like superfamily);IPR001811(Chemokine interleukin-8-like domain)	extracellular	4.0085	5.4657	6.36436	3.01355	2.33997	3.44127	3.49461	4.525	4.41151	5.53327	6.37226	6.71089
CX3CL1	OID00552	P78423	Fractalkine (C-X3-C motif chemokine 1) (CX3C membrane-anchored chemokine) (Neurotactin) (Small-inducible cytokine D1) [Cleaved into: Processed fractalkine]	GO:0042995(cell projection);GO:0009986(cell surface);GO:0005576(extracellular region);GO:0005615(extracellular space);GO:0016020(membrane);GO:0043005(neuron projection);GO:0043025(neuronal cell body);GO:0048471(perinuclear region of cytoplasm);GO:0005886(plasma membrane);GO:0048020(CCR chemokine receptor binding);GO:0042056(chemoattractant activity);GO:0008009(chemokine activity);GO:0031737(CX3C …	04060(Cytokine-cytokine receptor interaction);04061(Viral protein interaction with cytokine and cytokine receptor);04062(Chemokine signaling pathway);04148(Efferocytosis);04668(TNF signaling pathway);05163(Human cytomegalovirus infection)	R-HSA-162582(Signal Transduction);R-HSA-372790(Signaling by GPCR);R-HSA-373076(Class A/1 (Rhodopsin-like receptors));R-HSA-375276(Peptide ligand-binding receptors);R-HSA-380108(Chemokine receptors bind chemokines);R-HSA-388396(GPCR downstream signalling);R-HSA-418594(G alpha (i) signalling events);R-HSA-500792(GPCR ligand binding)	DOID:10763(hypertension);DOID:114(heart disease);DOID:12177(common variable immunodeficiency);DOID:12365(malaria);DOID:12554(hemolytic-uremic syndrome);DOID:14067(Plasmodium falciparum malaria);DOID:162(cancer);DOID:1803(neuritis);DOID:1936(atherosclerosis);DOID:225(syndrome);DOID:2349(arteriosclerosis);DOID:3310(atopic dermatitis);DOID:3393(coronary artery disease);DOID:418(systemic scleroderma)…	IPR034127(CX3C chemokine domain);IPR036048(Chemokine interleukin-8-like superfamily);IPR001811(Chemokine interleukin-8-like domain);IPR039809(Chemokine beta/gamma/delta)	mitochondria	-1.17122	-1.78425	0.36743	-1.81672	-1.83281	-2.37391	-0.97984	-1.52523	-1.05387	0.48204	0.36872	0.15458
TNFRSF9	OID00553	Q07011	Tumor necrosis factor receptor superfamily member 9 (4-1BB ligand receptor) (CDw137) (T-cell antigen 4-1BB homolog) (T-cell antigen ILA) (CD antigen CD137)	GO:0009897(external side of plasma membrane);GO:0005886(plasma membrane);GO:0038023(signaling receptor activity);GO:0006915(apoptotic process);GO:0008285(negative regulation of cell population proliferation);GO:0042127(regulation of cell population proliferation);GO:0033084(regulation of immature T cell proliferation in thymus)	04060(Cytokine-cytokine receptor interaction)	R-HSA-1280215(Cytokine Signaling in Immune system);R-HSA-168256(Immune System);R-HSA-5668541(TNFR2 non-canonical NF-kB pathway);R-HSA-5669034(TNFs bind their physiological receptors)	DOID:12361(Graves' disease);DOID:162(cancer);DOID:418(systemic scleroderma);DOID:684(hepatocellular carcinoma);DOID:7148(rheumatoid arthritis);DOID:848(arthritis);DOID:8778(Crohn's disease);DOID:4(disease)	IPR001368(TNFR/NGFR cysteine-rich region);IPR009030(Growth factor receptor cysteine-rich domain superfamily);IPR020413(Tumour necrosis factor receptor 9);IPR034020(Tumour necrosis factor receptor 9, N-terminal)	extracellular	3.41218	4.72778	5.10245	2.41589	3.03598	3.47325	3.55644	4.16617	4.98201	4.90062	5.94199	6.79417
NT-3	OID00554	P20783	Neurotrophin-3 (NT-3) (HDNF) (Nerve growth factor 2) (NGF-2) (Neurotrophic factor)	GO:0030424(axon);GO:0030425(dendrite);GO:0005576(extracellular region);GO:0005615(extracellular space);GO:0008021(synaptic vesicle);GO:0042056(chemoattractant activity);GO:0008083(growth factor activity);GO:0005163(nerve growth factor receptor binding);GO:0005102(signaling receptor binding);GO:0090630(activation of GTPase activity);GO:0032148(activation of protein kinase B activity);GO:0007169(ce…	04010(MAPK signaling pathway);04014(Ras signaling pathway);04151(PI3K-Akt signaling pathway);04722(Neurotrophin signaling pathway)	R-HSA-1257604(PIP3 activates AKT signaling);R-HSA-162582(Signal Transduction);R-HSA-162582(Signal Transduction);R-HSA-1643685(Disease);R-HSA-166520(Signaling by NTRKs);R-HSA-166520(Signaling by NTRKs);R-HSA-199418(Negative regulation of the PI3K/AKT network);R-HSA-2219528(PI3K/AKT Signaling in Cancer);R-HSA-2219530(Constitutive Signaling by Aberrant PI3K in Cancer);R-HSA-5663202(Diseases of signa…	DOID:10908(hydrocephalus);DOID:1909(melanoma);DOID:3083(chronic obstructive pulmonary disease);DOID:3770(pulmonary fibrosis);DOID:5419(schizophrenia);DOID:552(pneumonia);DOID:850(lung disease);DOID:9415(allergic asthma)	IPR019846(Nerve growth factor conserved site);IPR002072(Nerve growth factor-related);IPR045815(Neutrophin-3, N-terminal);IPR029034(Cystine-knot cytokine);IPR015578(Neurotrophin-3);IPR020408(Nerve growth factor-like)	extracellular	-0.22945	-1.01122	-0.98485	-0.49558	-0.66962	-0.78675	-0.92674	-0.35072	-0.70941	0.14374	-0.52733	0.61176
TWEAK	OID00555	O43508	Tumor necrosis factor ligand superfamily member 12 (APO3 ligand) (TNF-related weak inducer of apoptosis) (TWEAK) [Cleaved into: Tumor necrosis factor ligand superfamily member 12, membrane form; Tumor necrosis factor ligand superfamily member 12, secreted form]	GO:0005576(extracellular region);GO:0005615(extracellular space);GO:0048471(perinuclear region of cytoplasm);GO:0005886(plasma membrane);GO:0005125(cytokine activity);GO:0048018(receptor ligand activity);GO:0005102(signaling receptor binding);GO:0005164(tumor necrosis factor receptor binding);GO:0001525(angiogenesis);GO:0006915(apoptotic process);GO:0030154(cell differentiation);GO:0043542(endoth…	04060(Cytokine-cytokine receptor interaction)	R-HSA-1280215(Cytokine Signaling in Immune system);R-HSA-168256(Immune System);R-HSA-5668541(TNFR2 non-canonical NF-kB pathway);R-HSA-5676594(TNF receptor superfamily (TNFSF) members mediating non-canonical NF-kB pathway)	DOID:10763(hypertension);DOID:10952(nephritis);DOID:11981(morbid obesity);DOID:12930(dilated cardiomyopathy);DOID:162(cancer);DOID:1936(atherosclerosis);DOID:3310(atopic dermatitis);DOID:3770(pulmonary fibrosis);DOID:418(systemic scleroderma);DOID:576(proteinuria);DOID:5844(myocardial infarction);DOID:9408(acute myocardial infarction);DOID:9970(obesity)	IPR008983(Tumour necrosis factor-like domain superfamily);IPR006052(Tumour necrosis factor domain)	mitochondria	5.78254	4.26705	6.09586	5.38165	3.56815	3.98133	3.6986	8.13027	5.0851	7.80329	5.19315	6.20474
CCL20	OID00556	P78556	C-C motif chemokine 20 (Beta-chemokine exodus-1) (CC chemokine LARC) (Liver and activation-regulated chemokine) (Macrophage inflammatory protein 3 alpha) (MIP-3-alpha) (Small-inducible cytokine A20) [Cleaved into: CCL20(1-67); CCL20(1-64); CCL20(2-70)]	GO:0005576(extracellular region);GO:0005615(extracellular space);GO:0048020(CCR chemokine receptor binding);GO:0031731(CCR6 chemokine receptor binding);GO:0008009(chemokine activity);GO:0061844(antimicrobial humoral immune response mediated by antimicrobial peptide);GO:0019722(calcium-mediated signaling);GO:0060326(cell chemotaxis);GO:0007267(cell-cell signaling);GO:0070098(chemokine-mediated sig…	04060(Cytokine-cytokine receptor interaction);04061(Viral protein interaction with cytokine and cytokine receptor);04062(Chemokine signaling pathway);04657(IL-17 signaling pathway);04668(TNF signaling pathway);05323(Rheumatoid arthritis)	R-HSA-1280215(Cytokine Signaling in Immune system);R-HSA-162582(Signal Transduction);R-HSA-168256(Immune System);R-HSA-372790(Signaling by GPCR);R-HSA-373076(Class A/1 (Rhodopsin-like receptors));R-HSA-375276(Peptide ligand-binding receptors);R-HSA-380108(Chemokine receptors bind chemokines);R-HSA-388396(GPCR downstream signalling);R-HSA-418594(G alpha (i) signalling events);R-HSA-449147(Signalin…	DOID:1115(sarcoma);DOID:11168(anogenital venereal wart);DOID:162(cancer);DOID:1884(viral hepatitis);DOID:2237(hepatitis);DOID:399(tuberculosis);DOID:684(hepatocellular carcinoma);DOID:7148(rheumatoid arthritis);DOID:8398(osteoarthritis);DOID:848(arthritis);DOID:9538(multiple myeloma);DOID:4029(gastritis);DOID:3070(high grade glioma);DOID:3388(periodontal disease);DOID:4766(embryoma);DOID:305(carc…	IPR039809(Chemokine beta/gamma/delta);IPR036048(Chemokine interleukin-8-like superfamily);IPR001811(Chemokine interleukin-8-like domain);IPR034133(Chemokine CC, DCCL motif-cointaining domain);IPR000827(CC chemokine, conserved site)	extracellular	0.74293	3.38338	0.13267	0.0817	-0.65025	0.61988	0.27994	0.58898	0.09061	4.86752	0.74649	1.04262
ST1A1	OID00557	P50225	Sulfotransferase 1A1 (ST1A1) (EC 2.8.2.1) (Aryl sulfotransferase 1) (HAST1/HAST2) (Phenol sulfotransferase 1) (Phenol-sulfating phenol sulfotransferase 1) (P-PST 1) (ST1A3) (Thermostable phenol sulfotransferase) (Ts-PST)	GO:0005737(cytoplasm);GO:0005829(cytosol);GO:0050656(3'-phosphoadenosine 5'-phosphosulfate binding);GO:0004062(aryl sulfotransferase activity);GO:0047894(flavonol 3-sulfotransferase activity);GO:0050294(steroid sulfotransferase activity);GO:0008146(sulfotransferase activity);GO:0050427(3'-phosphoadenosine 5'-phosphosulfate metabolic process);GO:0009308(amine metabolic process);GO:0006584(catechol…	05204(Chemical carcinogenesis)	R-HSA-1430728(Metabolism);R-HSA-156580(Phase II - Conjugation of compounds);R-HSA-156584(Cytosolic sulfonation of small molecules);R-HSA-211859(Biological oxidations);R-HSA-9748784(Drug ADME);R-HSA-9753281(Paracetamol ADME)	DOID:162(cancer);DOID:657(adenoma);DOID:684(hepatocellular carcinoma)	IPR000863(Sulfotransferase domain);IPR027417(P-loop containing nucleoside triphosphate hydrolase)	cytosol	2.02511	6.61619	3.74115	0.37911	0.3606	2.45626	1.87002	1.07381	1.36861	3.26663	2.61549	3.58969
STAMBP	OID00558	O95630	STAM-binding protein (EC 3.4.19.-) (Associated molecule with the SH3 domain of STAM) (Endosome-associated ubiquitin isopeptidase)	GO:0032154(cleavage furrow);GO:0005829(cytosol);GO:0005769(early endosome);GO:0005768(endosome);GO:0070062(extracellular exosome);GO:0005654(nucleoplasm);GO:0005634(nucleus);GO:0005886(plasma membrane);GO:0101005(deubiquitinase activity);GO:0061578(K63-linked deubiquitinase activity);GO:0046872(metal ion binding);GO:0140492(metal-dependent deubiquitinase activity);GO:0019904(protein domain specif…	04144(Endocytosis)	R-HSA-392499(Metabolism of proteins);R-HSA-5688426(Deubiquitination);R-HSA-5689901(Metalloprotease DUBs);R-HSA-597592(Post-translational protein modification)	-	IPR000555(JAB1/MPN/MOV34 metalloenzyme domain);IPR015063(USP8 dimerisation domain);IPR044098(STAMBP/STALP-like, MPN domain);IPR037518(MPN domain)	cyto_nucl	0.45665	2.25936	1.90905	0.13925	-0.62252	0.49329	0.62264	0.66712	0.52579	1.7702	1.32533	2.86446
IL5	OID00559	P05113	Interleukin-5 (IL-5) (B-cell differentiation factor I) (Eosinophil differentiation factor) (T-cell replacing factor) (TRF)	GO:0005576(extracellular region);GO:0005615(extracellular space);GO:0005125(cytokine activity);GO:0008083(growth factor activity);GO:0005137(interleukin-5 receptor binding);GO:0006955(immune response);GO:0006954(inflammatory response);GO:0038043(interleukin-5-mediated signaling pathway);GO:0030890(positive regulation of B cell proliferation);GO:0045893(positive regulation of DNA-templated transcr…	04060(Cytokine-cytokine receptor interaction);04630(JAK-STAT signaling pathway);04640(Hematopoietic cell lineage);04657(IL-17 signaling pathway);04658(Th1 and Th2 cell differentiation);04660(T cell receptor signaling pathway);04664(Fc epsilon RI signaling pathway);04672(Intestinal immune network for IgA production);05200(Pathways in cancer);05310(Asthma);05320(Autoimmune thyroid disease);05321(In…	R-HSA-1280215(Cytokine Signaling in Immune system);R-HSA-162582(Signal Transduction);R-HSA-168256(Immune System);R-HSA-449147(Signaling by Interleukins);R-HSA-451927(Interleukin-2 family signaling);R-HSA-512988(Interleukin-3, Interleukin-5 and GM-CSF signaling);R-HSA-5673001(RAF/MAP kinase cascade);R-HSA-5683057(MAPK family signaling cascades);R-HSA-5684996(MAPK1/MAPK3 signaling);R-HSA-912526(Int…	DOID:1024(leprosy);DOID:10955(strongyloidiasis);DOID:12177(common variable immunodeficiency);DOID:1240(leukemia);DOID:1395(schistosomiasis);DOID:2326(gastroenteritis);DOID:3310(atopic dermatitis);DOID:3770(pulmonary fibrosis);DOID:4031(eosinophilic gastroenteritis);DOID:4481(allergic rhinitis);DOID:4483(rhinitis);DOID:5223(infertility);DOID:552(pneumonia);DOID:6000(congestive heart failure);DOID:…	IPR009079(Four-helical cytokine-like, core);IPR000186(Interleukin-5)	extracellular	0.05206	-0.11173	-0.70046	0.02599	-0.64042	-0.67865	-0.09484	0.31476	0.42975	0.79223	-0.4404	-0.50013
ADA	OID00560	P00813	Adenosine deaminase (EC 3.5.4.4) (Adenosine aminohydrolase)	GO:0070161(anchoring junction);GO:0009986(cell surface);GO:0060205(cytoplasmic vesicle lumen);GO:0005829(cytosol);GO:0009897(external side of plasma membrane);GO:0005764(lysosome);GO:0016020(membrane);GO:0005886(plasma membrane);GO:0046936(2'-deoxyadenosine deaminase activity);GO:0004000(adenosine deaminase activity);GO:0019239(deaminase activity);GO:0008270(zinc ion binding);GO:0006154(adenosine…	00230(Purine metabolism);01100(Metabolic pathways);01232(Nucleotide metabolism);05340(Primary immunodeficiency)	R-HSA-1430728(Metabolism);R-HSA-15869(Metabolism of nucleotides);R-HSA-1643685(Disease);R-HSA-5668914(Diseases of metabolism);R-HSA-74217(Purine salvage);R-HSA-8956321(Nucleotide salvage);R-HSA-9734207(Nucleotide salvage defects);R-HSA-9734735(Defective ADA disrupts (deoxy)adenosine deamination);R-HSA-9735804(Diseases of nucleotide metabolism);R-HSA-9748784(Drug ADME);R-HSA-9755088(Ribavirin ADME)	DOID:10247(pleurisy);DOID:1059(intellectual disability);DOID:10591(pre-eclampsia);DOID:106(pleural tuberculosis);DOID:10608(celiac disease);DOID:1074(kidney failure);DOID:11077(brucellosis);DOID:11714(gestational diabetes);DOID:1184(nephrotic syndrome);DOID:12849(autistic disorder);DOID:13641(exfoliation syndrome);DOID:162(cancer);DOID:225(syndrome);DOID:3083(chronic obstructive pulmonary disease…	IPR001365(Adenosine deaminase domain);IPR028893(Adenosine deaminase);IPR006330(Adenosine/adenine deaminase);IPR006650(Adenosine/AMP deaminase active site);IPR032466(Metal-dependent hydrolase)	cytosol	2.8208	4.40093	2.49343	1.67906	1.60143	2.84093	2.39279	2.64076	2.0048	3.26795	2.4878	3.03752
TNFB	OID00561	P01374	Lymphotoxin-alpha (LT-alpha) (TNF-beta) (Tumor necrosis factor ligand superfamily member 1)	GO:0005615(extracellular space);GO:0005886(plasma membrane);GO:0005125(cytokine activity);GO:0005102(signaling receptor binding);GO:0005164(tumor necrosis factor receptor binding);GO:0006915(apoptotic process);GO:0007267(cell-cell signaling);GO:0050830(defense response to Gram-positive bacterium);GO:0006959(humoral immune response);GO:0048535(lymph node development);GO:0048147(negative regulation…	04060(Cytokine-cytokine receptor interaction);04061(Viral protein interaction with cytokine and cytokine receptor);04064(NF-kappa B signaling pathway);04668(TNF signaling pathway);04940(Type I diabetes mellitus);05166(Human T-cell leukemia virus 1 infection);05168(Herpes simplex virus 1 infection)	R-HSA-1280215(Cytokine Signaling in Immune system);R-HSA-1280215(Cytokine Signaling in Immune system);R-HSA-168256(Immune System);R-HSA-168256(Immune System);R-HSA-5668541(TNFR2 non-canonical NF-kB pathway);R-HSA-5668541(TNFR2 non-canonical NF-kB pathway);R-HSA-5669034(TNFs bind their physiological receptors);R-HSA-5676594(TNF receptor superfamily (TNFSF) members mediating non-canonical NF-kB pat…	DOID:1024(leprosy);DOID:10763(hypertension);DOID:10825(essential hypertension);DOID:11335(sarcoidosis);DOID:114(heart disease);DOID:12205(dengue disease);DOID:12206(dengue hemorrhagic fever);DOID:12365(malaria);DOID:162(cancer);DOID:1724(duodenal ulcer);DOID:1749(squamous cell carcinoma);DOID:1883(hepatitis C);DOID:1909(melanoma);DOID:1936(atherosclerosis);DOID:2237(hepatitis);DOID:225(syndrome);…	IPR002960(Lymphotoxin-alpha);IPR006052(Tumour necrosis factor domain);IPR021184(Tumour necrosis factor, conserved site);IPR008983(Tumour necrosis factor-like domain superfamily);IPR006053(Tumour necrosis factor)	extracellular	-0.07644	0.09844	0.60643	-0.34069	0.04397	-0.37864	0.02434	-0.52803	0.4852	1.19645	-0.26575	1.28381
CSF-1	OID00562	P09603	Macrophage colony-stimulating factor 1 (CSF-1) (M-CSF) (MCSF) (Lanimostim) (Proteoglycan macrophage colony-stimulating factor) (PG-M-CSF) [Cleaved into: Processed macrophage colony-stimulating factor 1; Macrophage colony-stimulating factor 1 43 kDa subunit]	GO:1990682(CSF1-CSF1R complex);GO:0005788(endoplasmic reticulum lumen);GO:0005576(extracellular region);GO:0005615(extracellular space);GO:0016020(membrane);GO:0016604(nuclear body);GO:0048471(perinuclear region of cytoplasm);GO:0005886(plasma membrane);GO:0005125(cytokine activity);GO:0008083(growth factor activity);GO:0042802(identical protein binding);GO:0005157(macrophage colony-stimulating f…	04010(MAPK signaling pathway);04014(Ras signaling pathway);04015(Rap1 signaling pathway);04060(Cytokine-cytokine receptor interaction);04061(Viral protein interaction with cytokine and cytokine receptor);04151(PI3K-Akt signaling pathway);04380(Osteoclast differentiation);04640(Hematopoietic cell lineage);04668(TNF signaling pathway);05010(Alzheimer disease);05022(Pathways of neurodegeneration);05…	R-HSA-1280215(Cytokine Signaling in Immune system);R-HSA-1280215(Cytokine Signaling in Immune system);R-HSA-168256(Immune System);R-HSA-168256(Immune System);R-HSA-381426(Regulation of Insulin-like Growth Factor (IGF) transport and uptake by Insulin-like Growth Factor Binding Proteins (IGFBPs));R-HSA-392499(Metabolism of proteins);R-HSA-449147(Signaling by Interleukins);R-HSA-449836(Other interle…	DOID:10591(pre-eclampsia);DOID:10652(Alzheimer's disease);DOID:10952(nephritis);DOID:13533(osteopetrosis);DOID:162(cancer);DOID:1749(squamous cell carcinoma);DOID:1936(atherosclerosis);DOID:1967(leiomyosarcoma);DOID:200(benign giant cell tumor);DOID:2349(arteriosclerosis);DOID:3443(mammary Paget's disease);DOID:3770(pulmonary fibrosis);DOID:5160(arteriosclerosis obliterans);DOID:5199(ureteral obs…	IPR008001(Macrophage colony stimulating factor-1);IPR009079(Four-helical cytokine-like, core)	extracellular	6.1637	7.03862	7.56077	5.75336	5.31061	5.94104	5.94623	6.20469	6.58163	7.81493	6.8493	8.46521
DNER	OID01213	Q8NFT8	Delta and Notch-like epidermal growth factor-related receptor	GO:0030425(dendrite);GO:0005769(early endosome);GO:0043025(neuronal cell body);GO:0005886(plasma membrane);GO:0005509(calcium ion binding);GO:0030276(clathrin binding);GO:0005112(Notch binding);GO:0004888(transmembrane signaling receptor activity);GO:0007417(central nervous system development);GO:0006897(endocytosis);GO:0010001(glial cell differentiation);GO:0001764(neuron migration);GO:0007220(N…	-	R-HSA-157118(Signaling by NOTCH);R-HSA-162582(Signal Transduction);R-HSA-1980143(Signaling by NOTCH1);R-HSA-2122948(Activated NOTCH1 Transmits Signal to the Nucleus)	-	IPR000742(EGF-like domain);IPR009030(Growth factor receptor cysteine-rich domain superfamily);IPR000152(EGF-type aspartate/asparagine hydroxylation site);IPR013032(EGF-like, conserved site);IPR045769(Delta and Notch-like epidermal growth factor-related receptor, C-terminal);IPR018097(EGF-like calcium-binding, conserved site);IPR001881(EGF-like calcium-binding domain)	extracellular	2.54289	3.25915	4.42938	2.37893	2.65935	2.34467	2.6036	3.63087	3.46301	3.97413	4.24624	5.2102
CD8A	OID05124	P01732	T-cell surface glycoprotein CD8 alpha chain (T-lymphocyte differentiation antigen T8/Leu-2) (CD antigen CD8a)	GO:0009897(external side of plasma membrane);GO:0005576(extracellular region);GO:0005886(plasma membrane);GO:0044853(plasma membrane raft);GO:0043235(receptor complex);GO:0042101(T cell receptor complex);GO:0015026(coreceptor activity);GO:0042288(MHC class I protein binding);GO:0023024(MHC class I protein complex binding);GO:0002250(adaptive immune response);GO:0019882(antigen processing and pres…	04514(Cell adhesion molecules);04612(Antigen processing and presentation);04640(Hematopoietic cell lineage);04660(T cell receptor signaling pathway);05135(Yersinia infection);05340(Primary immunodeficiency)	R-HSA-1280218(Adaptive Immune System);R-HSA-168256(Immune System);R-HSA-198933(Immunoregulatory interactions between a Lymphoid and a non-Lymphoid cell)	DOID:1205(allergic disease);DOID:1240(leukemia);DOID:162(cancer);DOID:1909(melanoma);DOID:3083(chronic obstructive pulmonary disease);DOID:614(lymphopenia);DOID:8469(influenza)	IPR013106(Immunoglobulin V-set domain);IPR036179(Immunoglobulin-like domain superfamily);IPR007110(Immunoglobulin-like domain);IPR015468(CD8 alpha subunit);IPR013783(Immunoglobulin-like fold);IPR003599(Immunoglobulin subtype)	extracellular	1.45456	-0.31829	0.2516	-0.32109	-0.58194	0.61769	-0.44819	0.85612	-0.55029	1.1406	-0.26842	1.08817
IFN-gamma	OID05547	P01579	Interferon gamma (IFN-gamma) (Immune interferon)	GO:0005576(extracellular region);GO:0005615(extracellular space);GO:0005125(cytokine activity);GO:0005133(type II interferon receptor binding);GO:0002250(adaptive immune response);GO:0006915(apoptotic process);GO:0048143(astrocyte activation);GO:0007166(cell surface receptor signaling pathway);GO:0007259(cell surface receptor signaling pathway via JAK-STAT);GO:0098586(cellular response to virus);…	03050(Proteasome);04060(Cytokine-cytokine receptor interaction);04066(HIF-1 signaling pathway);04217(Necroptosis);04350(TGF-beta signaling pathway);04380(Osteoclast differentiation);04612(Antigen processing and presentation);04630(JAK-STAT signaling pathway);04650(Natural killer cell mediated cytotoxicity);04657(IL-17 signaling pathway);04658(Th1 and Th2 cell differentiation);04659(Th17 cell diff…	R-HSA-1280215(Cytokine Signaling in Immune system);R-HSA-1280215(Cytokine Signaling in Immune system);R-HSA-168256(Immune System);R-HSA-168256(Immune System);R-HSA-212436(Generic Transcription Pathway);R-HSA-447115(Interleukin-12 family signaling);R-HSA-449147(Signaling by Interleukins);R-HSA-73857(RNA Polymerase II Transcription);R-HSA-74160(Gene expression (Transcription));R-HSA-877300(Interfer…	DOID:1003(pelvic inflammatory disease);DOID:1024(leprosy);DOID:10325(silicosis);DOID:1040(chronic lymphocytic leukemia);DOID:10591(pre-eclampsia);DOID:10608(celiac disease);DOID:10754(otitis media);DOID:10952(nephritis);DOID:11077(brucellosis);DOID:11104(spotted fever);DOID:11335(sarcoidosis);DOID:114(heart disease);DOID:1205(allergic disease);DOID:12140(Chagas disease);DOID:1227(neutropenia);DOI…	IPR002069(Interferon gamma);IPR009079(Four-helical cytokine-like, core)	extracellular	6.0251	6.46775	5.49175	3.14913	3.60847	5.87685	6.18106	5.45331	5.09107	8.43024	4.42203	6.22774
TNF	OID05548	P01375	Tumor necrosis factor (Cachectin) (TNF-alpha) (Tumor necrosis factor ligand superfamily member 2) (TNF-a) [Cleaved into: Tumor necrosis factor, membrane form (N-terminal fragment) (NTF); Intracellular domain 1 (ICD1); Intracellular domain 2 (ICD2); C-domain 1; C-domain 2; Tumor necrosis factor, soluble form]	GO:0009986(cell surface);GO:0009897(external side of plasma membrane);GO:0005576(extracellular region);GO:0005615(extracellular space);GO:0045121(membrane raft);GO:0043025(neuronal cell body);GO:0001891(phagocytic cup);GO:0005886(plasma membrane);GO:0055037(recycling endosome);GO:0005125(cytokine activity);GO:0038177(death receptor agonist activity);GO:0042802(identical protein binding);GO:000202…	01523(Antifolate resistance);04010(MAPK signaling pathway);04060(Cytokine-cytokine receptor interaction);04061(Viral protein interaction with cytokine and cytokine receptor);04064(NF-kappa B signaling pathway);04071(Sphingolipid signaling pathway);04150(mTOR signaling pathway);04210(Apoptosis);04217(Necroptosis);04350(TGF-beta signaling pathway);04380(Osteoclast differentiation);04612(Antigen pro…	R-HSA-1266738(Developmental Biology);R-HSA-1280215(Cytokine Signaling in Immune system);R-HSA-162582(Signal Transduction);R-HSA-168256(Immune System);R-HSA-381340(Transcriptional regulation of white adipocyte differentiation);R-HSA-449147(Signaling by Interleukins);R-HSA-5357786(TNFR1-induced proapoptotic signaling);R-HSA-5357905(Regulation of TNFR1 signaling);R-HSA-5357956(TNFR1-induced NF-kappa…	DOID:10223(dermatomyositis);DOID:1024(leprosy);DOID:10283(prostate cancer);DOID:10316(pneumoconiosis);DOID:10322(berylliosis);DOID:10325(silicosis);DOID:10327(anthracosis);DOID:1036(chronic leukemia);DOID:1037(lymphoid leukemia);DOID:1040(chronic lymphocytic leukemia);DOID:10591(pre-eclampsia);DOID:106(pleural tuberculosis);DOID:10608(celiac disease);DOID:10652(Alzheimer's disease);DOID:1067(open…	IPR006052(Tumour necrosis factor domain);IPR008983(Tumour necrosis factor-like domain superfamily);IPR002959(Tumour necrosis factor alpha);IPR006053(Tumour necrosis factor);IPR021184(Tumour necrosis factor, conserved site)	plasma membrane	1.09997	2.43428	2.04035	-1.48022	0.26248	0.8482	0.11537	0.45651	-1.42542	2.00402	1.94786	2.42766
