# Supplementary material for: Immune dysregulation drives the relapse of peritoneal dialysis-associated peritonitis: a single-center prospective study
Source: Front Immunol. 2026 Jul 3;17:1810227. doi: 10.3389/fimmu.2026.1810227 (PMC13375459; doi:10.3389/fimmu.2026.1810227)
Supplement: Supplementary file 1 [file DataSheet1.zip › summary of proteomics/summary/04.Diff_analysis/COND1/FHVSZH/auc_value.xlsx]

## Sheet: Sheet1
name	auc
CCL28	0.916667
CX3CL1	0.861111
TGF-alpha	0.833333
PD-L1	0.833333
NRTN	0.833333
TNFRSF9	0.833333
uPA	0.833333
FGF-23	0.833333
IL-15RA	0.833333
GDNF	0.805556
IL7	0.805556
TRAIL	0.805556
MMP-1	0.805556
LIF-R	0.805556
4E-BP1	0.805556
CD40	0.805556
DNER	0.805556
IL-12B	0.777778
SCF	0.777778
IL-10RB	0.777778
HGF	0.777778
ARTN	0.777778
CCL25	0.777778
IL5	0.777778
VEGFA	0.75
TSLP	0.75
CD6	0.75
IL18	0.75
IL33	0.75
CSF-1	0.75
LIF	0.722222
IL13	0.722222
SIRT2	0.722222
NT-3	0.722222
STAMBP	0.722222
MCP-1	0.694444
CST5	0.694444
MMP-10	0.694444
Flt3L	0.694444
FGF-19	0.694444
TWEAK	0.694444
IL-2RB	0.666667
IL-20	0.666667
CCL20	0.666667
CD244	0.666667
OPG	0.666667
CXCL9	0.666667
MCP-4	0.666667
IL-10RA	0.666667
CCL19	0.666667
CCL23	0.666667
CCL3	0.666667
IL8	0.638889
IL-24	0.638889
LAP TGF-beta-1	0.638889
IL-20RA	0.638889
FGF-21	0.638889
CD5	0.638889
AXIN1	0.611111
IL2	0.611111
TNFB	0.611111
IFN-gamma	0.611111
CXCL11	0.583333
CCL11	0.583333
FGF-5	0.583333
CXCL5	0.583333
IL4	0.583333
MCP-3	0.555556
IL-22 RA1	0.555556
IL-18R1	0.555556
CXCL6	0.555556
MCP-2	0.555556
CD8A	0.555556
OSM	0.527778
CCL4	0.527778
SLAMF1	0.527778
TRANCE	0.527778
CASP-8	0.527778
IL-17A	0.5
ST1A1	0.5
IL6	0.5
IL-17C	0.472222
IL-1 alpha	0.472222
CXCL1	0.472222
IL10	0.472222
EN-RAGE	0.472222
ADA	0.472222
TNF	0.472222
TNFSF14	0.444444
Beta-NGF	0.444444
CXCL10	0.444444
CDCP1	0.416667
