# Supplementary material for: Immune dysregulation drives the relapse of peritoneal dialysis-associated peritonitis: a single-center prospective study
Source: Front Immunol. 2026 Jul 3;17:1810227. doi: 10.3389/fimmu.2026.1810227 (PMC13375459; doi:10.3389/fimmu.2026.1810227)
Supplement: Supplementary file 1 [file DataSheet1.zip › summary of proteomics/summary/04.Diff_analysis/COND1/FHVSZH/Diff_protein_cor/FHVSZH_cor_heatmap_cor.txt]

CCL28	uPA	CD40	NRTN
CCL28	1	0.577496780738258	0.931526408114008	-0.661911519887129
uPA	0.577496780738258	1	0.541797546048198	-0.550915833939126
CD40	0.931526408114008	0.541797546048198	1	-0.621577165603066
NRTN	-0.661911519887129	-0.550915833939126	-0.621577165603066	1
