# Supplementary material for: Immune dysregulation drives the relapse of peritoneal dialysis-associated peritonitis: a single-center prospective study
Source: Front Immunol. 2026 Jul 3;17:1810227. doi: 10.3389/fimmu.2026.1810227 (PMC13375459; doi:10.3389/fimmu.2026.1810227)
Supplement: Supplementary file 1 [file DataSheet1.zip › summary of proteomics/summary/04.Diff_analysis/COND1/FHVSZH/Diff_protein_cor/FHVSZH_cor_heatmap_p.txt]

CCL28	uPA	CD40	NRTN
CCL28	1	0.0492610108889123	1.05595877510063e-05	0.0190405391649154
uPA	0.0492610108889123	1	0.0688284521988483	0.0633942313493553
CD40	1.05595877510063e-05	0.0688284521988483	1	0.0309543078404992
NRTN	0.0190405391649154	0.0633942313493553	0.0309543078404992	1
