# Supplementary material for: Immune dysregulation drives the relapse of peritoneal dialysis-associated peritonitis: a single-center prospective study
Source: Front Immunol. 2026 Jul 3;17:1810227. doi: 10.3389/fimmu.2026.1810227 (PMC13375459; doi:10.3389/fimmu.2026.1810227)
Supplement: Supplementary file 1 [file DataSheet1.zip › summary of proteomics/summary/04.Diff_analysis/COND1/FHVSZH/Diff_protein_cor/FHVSZH_cor_heatmap_p.xlsx]

## Sheet: Sheet1
CCL28	uPA	CD40	NRTN
CCL28	1	0.049261	1.05596e-05	0.0190405
uPA	0.049261	1	0.0688285	0.0633942
CD40	1.05596e-05	0.0688285	1	0.0309543
NRTN	0.0190405	0.0633942	0.0309543	1
