# Supplementary material for: Immune dysregulation drives the relapse of peritoneal dialysis-associated peritonitis: a single-center prospective study
Source: Front Immunol. 2026 Jul 3;17:1810227. doi: 10.3389/fimmu.2026.1810227 (PMC13375459; doi:10.3389/fimmu.2026.1810227)
Supplement: Supplementary file 1 [file DataSheet1.zip › summary of proteomics/summary/04.Diff_analysis/COND1/FHVSZH/Diff_protein_cor/FHVSZH_protein_correlation.txt]

Assay1	Assay2	Rho	pVal
CCL28	CD40	0.931526408114008	1.05595877510063e-05
CCL28	NRTN	-0.661911519887129	0.0190405391649154
CD40	NRTN	-0.621577165603066	0.0309543078404992
CCL28	uPA	0.577496780738258	0.0492610108889123
uPA	NRTN	-0.550915833939126	0.0633942313493553
uPA	CD40	0.541797546048198	0.0688284521988483
