# Supplementary material for: Immune dysregulation drives the relapse of peritoneal dialysis-associated peritonitis: a single-center prospective study
Source: Front Immunol. 2026 Jul 3;17:1810227. doi: 10.3389/fimmu.2026.1810227 (PMC13375459; doi:10.3389/fimmu.2026.1810227)
Supplement: Supplementary file 1 [file DataSheet1.zip › summary of proteomics/summary/04.Diff_analysis/COND1/FHVSZH/Diff_protein_cor/FHVSZH_protein_correlation.xlsx]

## Sheet: Sheet1
Assay1	Assay2	Rho	pVal
CCL28	CD40	0.931526	1.05596e-05
CCL28	NRTN	-0.661912	0.0190405
CD40	NRTN	-0.621577	0.0309543
CCL28	uPA	0.577497	0.049261
uPA	NRTN	-0.550916	0.0633942
uPA	CD40	0.541798	0.0688285
