# Supplementary material for: Immune dysregulation drives the relapse of peritoneal dialysis-associated peritonitis: a single-center prospective study
Source: Front Immunol. 2026 Jul 3;17:1810227. doi: 10.3389/fimmu.2026.1810227 (PMC13375459; doi:10.3389/fimmu.2026.1810227)
Supplement: Supplementary file 1 [file DataSheet1.zip › summary of proteomics/summary/04.Diff_analysis/COND1/FHVSZH/Enrichment/DO/COND1.FHVSZH.DO_Annotation.txt]

UniProt	DO_ID	DO Name	regulation
Q9NRJ3|CCL28	DOID:3310	atopic dermatitis	CCL28
Q9NRJ3|CCL28	DOID:2841	asthma	CCL28
Q9NRJ3|CCL28	DOID:37	skin disease	CCL28
P00749|uPA	DOID:10286	prostate carcinoma	uPA
P00749|uPA	DOID:10361	eosinophilic meningitis	uPA
P00749|uPA	DOID:10591	pre-eclampsia	uPA
P00749|uPA	DOID:10652	Alzheimer's disease	uPA
P00749|uPA	DOID:1115	sarcoma	uPA
P00749|uPA	DOID:12177	common variable immunodeficiency	uPA
P00749|uPA	DOID:127	leiomyoma	uPA
P00749|uPA	DOID:1485	cystic fibrosis	uPA
P00749|uPA	DOID:1612	breast cancer	uPA
P00749|uPA	DOID:162	cancer	uPA
P00749|uPA	DOID:1749	squamous cell carcinoma	uPA
P00749|uPA	DOID:1909	melanoma	uPA
P00749|uPA	DOID:1936	atherosclerosis	uPA
P00749|uPA	DOID:2043	hepatitis B	uPA
P00749|uPA	DOID:2218	blood platelet disease	uPA
P00749|uPA	DOID:2237	hepatitis	uPA
P00749|uPA	DOID:225	syndrome	uPA
P00749|uPA	DOID:3083	chronic obstructive pulmonary disease	uPA
P00749|uPA	DOID:3302	chordoma	uPA
P00749|uPA	DOID:3388	periodontal disease	uPA
P00749|uPA	DOID:3498	pancreatic ductal adenocarcinoma	uPA
P00749|uPA	DOID:3565	meningioma	uPA
P00749|uPA	DOID:3770	pulmonary fibrosis	uPA
P00749|uPA	DOID:3908	lung non-small cell carcinoma	uPA
P00749|uPA	DOID:3962	follicular thyroid carcinoma	uPA
P00749|uPA	DOID:3963	thyroid gland carcinoma	uPA
P00749|uPA	DOID:4001	ovarian carcinoma	uPA
P00749|uPA	DOID:4450	renal cell carcinoma	uPA
P00749|uPA	DOID:582	hemoglobinuria	uPA
P00749|uPA	DOID:612	primary immunodeficiency disease	uPA
P00749|uPA	DOID:684	hepatocellular carcinoma	uPA
P00749|uPA	DOID:7148	rheumatoid arthritis	uPA
P00749|uPA	DOID:8398	osteoarthritis	uPA
P00749|uPA	DOID:848	arthritis	uPA
P00749|uPA	DOID:9471	meningitis	uPA
P00749|uPA	DOID:988	mitral valve prolapse	uPA
P00749|uPA	DOID:10283	prostate cancer	uPA
P00749|uPA	DOID:2841	asthma	uPA
P00749|uPA	DOID:11054	urinary bladder cancer	uPA
P00749|uPA	DOID:4766	embryoma	uPA
P00749|uPA	DOID:1793	pancreatic cancer	uPA
P00749|uPA	DOID:289	endometriosis	uPA
P00749|uPA	DOID:552	pneumonia	uPA
P00749|uPA	DOID:3068	glioblastoma	uPA
P00749|uPA	DOID:9538	multiple myeloma	uPA
P00749|uPA	DOID:5409	lung small cell carcinoma	uPA
P00749|uPA	DOID:4	disease	uPA
P00749|uPA	DOID:418	systemic scleroderma	uPA
P00749|uPA	DOID:9182	pemphigus	uPA
P00749|uPA	DOID:3070	high grade glioma	uPA
P00749|uPA	DOID:1247	blood coagulation disease	uPA
P00749|uPA	DOID:10534	stomach cancer	uPA
P00749|uPA	DOID:2797	idiopathic interstitial pneumonia	uPA
P00749|uPA	DOID:5041	esophageal cancer	uPA
P00749|uPA	DOID:299	adenocarcinoma	uPA
P00749|uPA	DOID:4074	pancreatic adenocarcinoma	uPA
P00749|uPA	DOID:3007	breast ductal carcinoma	uPA
P00749|uPA	DOID:2723	dermatitis	uPA
P00749|uPA	DOID:3310	atopic dermatitis	uPA
P00749|uPA	DOID:1724	duodenal ulcer	uPA
P25942|CD40	DOID:10127	cerebral artery occlusion	CD40
P25942|CD40	DOID:1036	chronic leukemia	CD40
P25942|CD40	DOID:1040	chronic lymphocytic leukemia	CD40
P25942|CD40	DOID:10591	pre-eclampsia	CD40
P25942|CD40	DOID:10652	Alzheimer's disease	CD40
P25942|CD40	DOID:1074	kidney failure	CD40
P25942|CD40	DOID:10763	hypertension	CD40
P25942|CD40	DOID:10952	nephritis	CD40
P25942|CD40	DOID:11476	osteoporosis	CD40
P25942|CD40	DOID:12361	Graves' disease	CD40
P25942|CD40	DOID:1240	leukemia	CD40
P25942|CD40	DOID:13375	temporal arteritis	CD40
P25942|CD40	DOID:162	cancer	CD40
P25942|CD40	DOID:1749	squamous cell carcinoma	CD40
P25942|CD40	DOID:1909	melanoma	CD40
P25942|CD40	DOID:1936	atherosclerosis	CD40
P25942|CD40	DOID:225	syndrome	CD40
P25942|CD40	DOID:2377	multiple sclerosis	CD40
P25942|CD40	DOID:3083	chronic obstructive pulmonary disease	CD40
P25942|CD40	DOID:326	ischemia	CD40
P25942|CD40	DOID:3454	brain infarction	CD40
P25942|CD40	DOID:3498	pancreatic ductal adenocarcinoma	CD40
P25942|CD40	DOID:3744	cervical squamous cell carcinoma	CD40
P25942|CD40	DOID:409	liver disease	CD40
P25942|CD40	DOID:418	systemic scleroderma	CD40
P25942|CD40	DOID:4451	renal carcinoma	CD40
P25942|CD40	DOID:4481	allergic rhinitis	CD40
P25942|CD40	DOID:4483	rhinitis	CD40
P25942|CD40	DOID:5844	myocardial infarction	CD40
P25942|CD40	DOID:684	hepatocellular carcinoma	CD40
P25942|CD40	DOID:7148	rheumatoid arthritis	CD40
P25942|CD40	DOID:8283	peritonitis	CD40
P25942|CD40	DOID:848	arthritis	CD40
P25942|CD40	DOID:9538	multiple myeloma	CD40
P25942|CD40	DOID:986	alopecia areata	CD40
P25942|CD40	DOID:987	alopecia	CD40
Q99748|NRTN	DOID:10487	Hirschsprung's disease	NRTN
