# Supplementary material for: Immune dysregulation drives the relapse of peritoneal dialysis-associated peritonitis: a single-center prospective study
Source: Front Immunol. 2026 Jul 3;17:1810227. doi: 10.3389/fimmu.2026.1810227 (PMC13375459; doi:10.3389/fimmu.2026.1810227)
Supplement: Supplementary file 1 [file DataSheet1.zip › summary of proteomics/summary/04.Diff_analysis/COND1/FHVSZH/Enrichment/DO/COND1.FHVSZH.DO_B.txt]

DO_ID	B
DOID:0014667	1
DOID:1002	1
DOID:1003	2
DOID:10112	1
DOID:10113	1
DOID:10126	1
DOID:10127	1
DOID:10140	1
DOID:10159	2
DOID:1019	4
DOID:10223	8
DOID:1024	9
DOID:10241	2
DOID:10247	1
DOID:10264	1
DOID:10283	16
DOID:10286	6
DOID:10303	2
DOID:10310	1
DOID:10314	1
DOID:10316	2
DOID:10322	1
DOID:10325	5
DOID:10327	2
DOID:1036	8
DOID:10361	2
DOID:1037	8
DOID:1039	1
DOID:104	3
DOID:1040	18
DOID:10487	3
DOID:10526	2
DOID:10534	12
DOID:10573	1
DOID:10588	2
DOID:1059	2
DOID:10591	20
DOID:106	4
DOID:10608	10
DOID:10609	1
DOID:10652	17
DOID:1067	2
DOID:1070	2
DOID:10718	1
DOID:1074	9
DOID:10754	4
DOID:10762	1
DOID:10763	19
DOID:10772	1
DOID:1080	2
DOID:10808	1
DOID:10825	9
DOID:10871	3
DOID:10873	1
DOID:10883	1
DOID:10887	2
DOID:10908	1
DOID:10923	2
DOID:10930	1
DOID:10933	2
DOID:10941	2
DOID:10952	13
DOID:10955	2
DOID:10966	1
DOID:10976	1
DOID:11031	1
DOID:11054	5
DOID:1107	5
DOID:11077	10
DOID:11104	2
DOID:11111	1
DOID:11119	1
DOID:11123	3
DOID:1115	12
DOID:1116	3
DOID:11162	1
DOID:11168	2
DOID:11198	1
DOID:11199	1
DOID:112	2
DOID:11202	1
DOID:1123	4
DOID:11247	1
DOID:11256	1
DOID:11260	1
DOID:11265	1
DOID:11266	1
DOID:11294	2
DOID:11335	11
DOID:11338	1
DOID:11339	1
DOID:1134	1
DOID:11394	5
DOID:11396	1
DOID:114	15
DOID:11400	3
DOID:11405	1
DOID:11476	8
DOID:11504	1
DOID:11573	1
DOID:11589	1
DOID:11612	7
DOID:11613	1
DOID:11678	1
DOID:1168	3
DOID:11701	2
DOID:11714	7
DOID:11722	1
DOID:11729	5
DOID:1176	1
DOID:11830	3
DOID:1184	7
DOID:11934	2
DOID:11963	6
DOID:11981	3
DOID:11984	1
DOID:11997	2
DOID:1205	12
DOID:12053	1
DOID:12120	1
DOID:12132	2
DOID:12140	5
DOID:12177	6
DOID:12185	1
DOID:12205	3
DOID:12206	6
DOID:12236	8
DOID:12241	2
DOID:12252	6
DOID:1227	5
DOID:12287	1
DOID:1229	3
DOID:12297	1
DOID:12305	1
DOID:12306	6
DOID:12309	1
DOID:12318	1
DOID:12336	1
DOID:12351	3
DOID:12361	13
DOID:12365	14
DOID:12377	1
DOID:12384	1
DOID:12385	1
DOID:1240	37
DOID:12449	5
DOID:12466	1
DOID:1247	1
DOID:12554	2
DOID:12603	6
DOID:12662	3
DOID:12689	1
DOID:127	5
DOID:1270	1
DOID:12716	4
DOID:1272	1
DOID:12720	1
DOID:1273	4
DOID:12785	1
DOID:12842	1
DOID:12849	4
DOID:12858	1
DOID:1287	1
DOID:12894	10
DOID:12895	3
DOID:12918	1
DOID:12930	8
DOID:12978	1
DOID:13001	2
DOID:13025	1
DOID:13042	2
DOID:1307	6
DOID:13088	2
DOID:13099	1
DOID:1312	2
DOID:13129	2
DOID:13139	3
DOID:13141	3
DOID:13189	5
DOID:13207	5
DOID:13223	3
DOID:1324	7
DOID:13240	2
DOID:13241	12
DOID:13250	5
DOID:13258	1
DOID:13371	2
DOID:13372	2
DOID:13375	8
DOID:13378	10
DOID:13406	5
DOID:13515	2
DOID:13533	2
DOID:13543	1
DOID:13544	1
DOID:13564	3
DOID:13580	2
DOID:13593	2
DOID:13608	1
DOID:13619	1
DOID:13636	1
DOID:13641	3
DOID:13774	1
DOID:13810	3
DOID:1389	1
DOID:13922	1
DOID:13938	1
DOID:13949	3
DOID:1395	6
DOID:13976	2
DOID:1398	3
DOID:14018	4
DOID:14039	1
DOID:14067	4
DOID:14069	6
DOID:1407	1
DOID:14095	2
DOID:14115	1
DOID:1412	1
DOID:14179	1
DOID:14202	1
DOID:14203	3
DOID:14219	1
DOID:14221	2
DOID:14227	1
DOID:14250	2
DOID:14256	2
DOID:14268	1
DOID:14320	1
DOID:14323	1
DOID:14330	8
DOID:14457	1
DOID:14472	1
DOID:14482	1
DOID:14499	1
DOID:14512	1
DOID:1455	1
DOID:1456	1
DOID:1459	5
DOID:14654	1
DOID:1485	13
DOID:1492	1
DOID:1498	1
DOID:1508	5
DOID:1520	7
DOID:1542	2
DOID:1555	6
DOID:1580	1
DOID:1586	2
DOID:1588	7
DOID:1596	2
DOID:1612	15
DOID:162	65
DOID:1657	1
DOID:1678	3
DOID:1679	3
DOID:1681	1
DOID:1686	5
DOID:1687	1
DOID:169	2
DOID:1712	4
DOID:1724	8
DOID:1727	2
DOID:1749	27
DOID:1754	1
DOID:178	7
DOID:1781	2
DOID:1785	2
DOID:1790	2
DOID:1793	7
DOID:1803	1
DOID:182	1
DOID:1826	3
DOID:184	1
DOID:1856	1
DOID:1876	1
DOID:1883	21
DOID:1884	6
DOID:1909	31
DOID:1920	1
DOID:1936	26
DOID:1967	1
DOID:1969	3
DOID:1984	1
DOID:200	1
DOID:2001	1
DOID:2018	6
DOID:203	2
DOID:2043	16
DOID:2055	3
DOID:2058	3
DOID:2154	1
DOID:216	1
DOID:219	4
DOID:2218	1
DOID:2228	2
DOID:2234	1
DOID:2237	27
DOID:225	40
DOID:2272	1
DOID:2283	1
DOID:2297	3
DOID:230	5
DOID:2316	1
DOID:2320	2
DOID:2321	1
DOID:2326	2
DOID:234	1
DOID:2349	4
DOID:235	3
DOID:2352	1
DOID:2355	11
DOID:2377	15
DOID:2394	4
DOID:2513	2
DOID:2527	1
DOID:2531	1
DOID:2556	3
DOID:2571	3
DOID:2583	1
DOID:2596	1
DOID:2600	3
DOID:2661	1
DOID:2702	1
DOID:2723	6
DOID:2747	1
DOID:2772	1
DOID:2789	1
DOID:2797	10
DOID:2799	4
DOID:2841	17
DOID:2862	3
DOID:2871	3
DOID:2876	1
DOID:288	3
DOID:289	15
DOID:2913	4
DOID:2921	1
DOID:2942	2
DOID:2945	5
DOID:2957	8
DOID:2986	5
DOID:2987	3
DOID:299	3
DOID:3007	2
DOID:3021	1
DOID:3042	1
DOID:3049	1
DOID:305	2
DOID:3068	3
DOID:3069	2
DOID:3070	6
DOID:3083	29
DOID:3086	3
DOID:3087	6
DOID:3114	2
DOID:3151	1
DOID:319	4
DOID:321	3
DOID:3223	2
DOID:3247	4
DOID:326	11
DOID:3261	1
DOID:3275	1
DOID:3298	4
DOID:3302	3
DOID:331	2
DOID:3310	22
DOID:3312	2
DOID:3314	1
DOID:332	6
DOID:3324	1
DOID:3326	9
DOID:3342	2
DOID:3347	8
DOID:3355	3
DOID:3369	2
DOID:3371	5
DOID:3376	2
DOID:3385	3
DOID:3388	16
DOID:3389	1
DOID:3393	14
DOID:3401	1
DOID:3405	4
DOID:3407	1
DOID:341	1
DOID:3429	1
DOID:3443	3
DOID:3454	3
DOID:3458	1
DOID:3459	14
DOID:349	1
DOID:3498	7
DOID:350	1
DOID:3526	6
DOID:3565	3
DOID:3571	1
DOID:3594	2
DOID:3602	2
DOID:3606	1
DOID:3612	1
DOID:3627	3
DOID:3650	1
DOID:3669	1
DOID:3683	4
DOID:37	6
DOID:3713	2
DOID:3717	3
DOID:3721	1
DOID:3737	1
DOID:3744	3
DOID:3748	4
DOID:3770	21
DOID:381	2
DOID:3827	1
DOID:3829	1
DOID:3840	1
DOID:3905	7
DOID:3907	1
DOID:3908	14
DOID:3910	10
DOID:3962	3
DOID:3963	6
DOID:3969	3
DOID:3973	2
DOID:399	19
DOID:4	42
DOID:4001	13
DOID:4007	5
DOID:401	1
DOID:4029	9
DOID:4031	2
DOID:4074	4
DOID:409	15
DOID:4157	2
DOID:4159	1
DOID:4166	2
DOID:417	8
DOID:418	22
DOID:419	4
DOID:4195	7
DOID:423	1
DOID:4247	1
DOID:4248	2
DOID:4250	2
DOID:4254	1
DOID:4308	1
DOID:4313	1
DOID:4331	3
DOID:4359	1
DOID:437	6
DOID:4398	2
DOID:4447	1
DOID:4448	3
DOID:4449	1
DOID:4450	16
DOID:4451	3
DOID:4468	1
DOID:4481	16
DOID:4483	15
DOID:4492	1
DOID:4676	2
DOID:4677	1
DOID:4724	2
DOID:4752	1
DOID:4766	15
DOID:4778	1
DOID:4798	7
DOID:4866	2
DOID:4905	9
DOID:4927	1
DOID:4947	6
DOID:4948	2
DOID:4959	1
DOID:4960	1
DOID:4971	5
DOID:4977	1
DOID:4988	4
DOID:4989	13
DOID:50	1
DOID:5041	1
DOID:5052	1
DOID:5082	14
DOID:5093	1
DOID:5119	2
DOID:5157	1
DOID:5160	2
DOID:5199	1
DOID:5200	1
DOID:5223	14
DOID:526	20
DOID:5327	2
DOID:5389	1
DOID:5394	1
DOID:5408	3
DOID:5409	5
DOID:5419	16
DOID:5425	3
DOID:5426	1
DOID:5517	5
DOID:552	15
DOID:5520	9
DOID:557	13
DOID:559	2
DOID:5603	1
DOID:5614	3
DOID:5679	1
DOID:5683	5
DOID:5733	2
DOID:574	2
DOID:576	6
DOID:5810	1
DOID:582	1
DOID:583	1
DOID:5844	19
DOID:594	1
DOID:6000	12
DOID:6039	2
DOID:612	12
DOID:6132	4
DOID:614	3
DOID:6196	4
DOID:6255	1
DOID:627	5
DOID:631	2
DOID:633	5
DOID:635	11
DOID:6364	5
DOID:640	4
DOID:643	1
DOID:6432	4
DOID:646	1
DOID:65	1
DOID:6543	3
DOID:656	1
DOID:657	11
DOID:6590	11
DOID:6713	2
DOID:674	1
DOID:676	1
DOID:678	1
DOID:682	1
DOID:684	32
DOID:687	1
DOID:7147	11
DOID:7148	43
DOID:715	4
DOID:7166	11
DOID:718	1
DOID:7188	3
DOID:7319	1
DOID:7474	1
DOID:7475	1
DOID:749	1
DOID:750	6
DOID:7633	1
DOID:767	3
DOID:768	2
DOID:769	12
DOID:7693	6
DOID:783	6
DOID:784	4
DOID:7941	1
DOID:799	2
DOID:7998	3
DOID:8029	2
DOID:811	6
DOID:820	4
DOID:824	23
DOID:8283	6
DOID:8337	2
DOID:8398	17
DOID:84	1
DOID:841	5
DOID:8432	3
DOID:8469	12
DOID:8472	1
DOID:848	46
DOID:8483	2
DOID:850	11
DOID:8534	1
DOID:8536	1
DOID:8541	1
DOID:8567	4
DOID:8577	10
DOID:8584	1
DOID:8616	1
DOID:8622	2
DOID:8632	4
DOID:8675	1
DOID:8689	2
DOID:8692	1
DOID:8712	1
DOID:8778	13
DOID:8805	1
DOID:883	2
DOID:8857	2
DOID:8864	1
DOID:8886	2
DOID:8892	1
DOID:8923	1
DOID:8929	1
DOID:8947	4
DOID:8970	5
DOID:900	1
DOID:9007	2
DOID:9008	2
DOID:903	2
DOID:9065	2
DOID:9074	9
DOID:9119	7
DOID:9146	2
DOID:9169	1
DOID:9182	2
DOID:9201	1
DOID:9206	1
DOID:9253	1
DOID:9261	6
DOID:9279	1
DOID:934	7
DOID:9351	29
DOID:9352	12
DOID:9368	2
DOID:9408	10
DOID:9415	10
DOID:9428	3
DOID:9446	2
DOID:9452	9
DOID:9462	1
DOID:9470	2
DOID:9471	7
DOID:9538	22
DOID:9563	2
DOID:9588	7
DOID:9620	1
DOID:9637	3
DOID:9663	1
DOID:9667	1
DOID:9675	2
DOID:9681	2
DOID:9719	3
DOID:9743	2
DOID:9744	9
DOID:9778	6
DOID:9801	1
DOID:9834	1
DOID:986	3
DOID:987	6
DOID:988	1
DOID:9884	1
DOID:9898	2
DOID:990	2
DOID:9912	1
DOID:9952	6
DOID:9965	2
DOID:9970	14
DOID:999	1
DOID:9993	1
