# Supplementary material for: Immune dysregulation drives the relapse of peritoneal dialysis-associated peritonitis: a single-center prospective study
Source: Front Immunol. 2026 Jul 3;17:1810227. doi: 10.3389/fimmu.2026.1810227 (PMC13375459; doi:10.3389/fimmu.2026.1810227)
Supplement: Supplementary file 1 [file DataSheet1.zip › summary of proteomics/summary/04.Diff_analysis/COND1/FHVSZH/Enrichment/DO/COND1.FHVSZH.DO_Enrichment.txt]

DO_ID	DO_Name	IDs	S	TS	B	TB	Rich.Factor	P.value	Sig.Sign.P	Q.value	Sig.Sign.Q	S_Up_ID	S_Up_Num	S_Down_ID	S_Down_Num
DOID:3498	pancreatic ductal adenocarcinoma	P00749|uPA, P25942|CD40	2	4	7	92	0.2857	0.027908258489597	*	0.521739130434782	ns	P00749|uPA	1		0
DOID:2218	blood platelet disease	P00749|uPA	1	4	1	92	1	0.0434782608695652	*	0.521739130434782	ns	P00749|uPA	1		0
DOID:582	hemoglobinuria	P00749|uPA	1	4	1	92	1	0.0434782608695652	*	0.521739130434782	ns	P00749|uPA	1		0
DOID:988	mitral valve prolapse	P00749|uPA	1	4	1	92	1	0.0434782608695652	*	0.521739130434782	ns	P00749|uPA	1		0
DOID:1247	blood coagulation disease	P00749|uPA	1	4	1	92	1	0.0434782608695652	*	0.521739130434782	ns	P00749|uPA	1		0
DOID:5041	esophageal cancer	P00749|uPA	1	4	1	92	1	0.0434782608695652	*	0.521739130434782	ns	P00749|uPA	1		0
DOID:10127	cerebral artery occlusion	P25942|CD40	1	4	1	92	1	0.0434782608695652	*	0.521739130434782	ns		0		0
DOID:10361	eosinophilic meningitis	P00749|uPA	1	4	2	92	0.5	0.0855231724796943	ns	0.529899665551839	ns	P00749|uPA	1		0
DOID:9182	pemphigus	P00749|uPA	1	4	2	92	0.5	0.0855231724796943	ns	0.529899665551839	ns	P00749|uPA	1		0
DOID:3007	breast ductal carcinoma	P00749|uPA	1	4	2	92	0.5	0.0855231724796943	ns	0.529899665551839	ns	P00749|uPA	1		0
DOID:3302	chordoma	P00749|uPA	1	4	3	92	0.3333	0.126166587036152	ns	0.529899665551839	ns	P00749|uPA	1		0
DOID:3565	meningioma	P00749|uPA	1	4	3	92	0.3333	0.126166587036152	ns	0.529899665551839	ns	P00749|uPA	1		0
DOID:3962	follicular thyroid carcinoma	P00749|uPA	1	4	3	92	0.3333	0.126166587036152	ns	0.529899665551839	ns	P00749|uPA	1		0
DOID:3068	glioblastoma	P00749|uPA	1	4	3	92	0.3333	0.126166587036152	ns	0.529899665551839	ns	P00749|uPA	1		0
DOID:299	adenocarcinoma	P00749|uPA	1	4	3	92	0.3333	0.126166587036152	ns	0.529899665551839	ns	P00749|uPA	1		0
DOID:3454	brain infarction	P25942|CD40	1	4	3	92	0.3333	0.126166587036152	ns	0.529899665551839	ns		0		0
DOID:3744	cervical squamous cell carcinoma	P25942|CD40	1	4	3	92	0.3333	0.126166587036152	ns	0.529899665551839	ns		0		0
DOID:4451	renal carcinoma	P25942|CD40	1	4	3	92	0.3333	0.126166587036152	ns	0.529899665551839	ns		0		0
DOID:986	alopecia areata	P25942|CD40	1	4	3	92	0.3333	0.126166587036152	ns	0.529899665551839	ns		0		0
DOID:10487	Hirschsprung's disease	Q99748|NRTN	1	4	3	92	0.3333	0.126166587036152	ns	0.529899665551839	ns		0		0
DOID:2841	asthma	Q9NRJ3|CCL28, P00749|uPA	2	4	17	92	0.1176	0.154171833702855	ns	0.532411408815903	ns	P00749|uPA	1		0
DOID:10652	Alzheimer's disease	P00749|uPA, P25942|CD40	2	4	17	92	0.1176	0.154171833702855	ns	0.532411408815903	ns	P00749|uPA	1		0
DOID:4074	pancreatic adenocarcinoma	P00749|uPA	1	4	4	92	0.25	0.165439998854752	ns	0.532411408815903	ns	P00749|uPA	1		0
DOID:127	leiomyoma	P00749|uPA	1	4	5	92	0.2	0.203374544361354	ns	0.532411408815903	ns	P00749|uPA	1		0
DOID:11054	urinary bladder cancer	P00749|uPA	1	4	5	92	0.2	0.203374544361354	ns	0.532411408815903	ns	P00749|uPA	1		0
DOID:5409	lung small cell carcinoma	P00749|uPA	1	4	5	92	0.2	0.203374544361354	ns	0.532411408815903	ns	P00749|uPA	1		0
DOID:10591	pre-eclampsia	P00749|uPA, P25942|CD40	2	4	20	92	0.1	0.204915260606516	ns	0.532411408815903	ns	P00749|uPA	1		0
DOID:37	skin disease	Q9NRJ3|CCL28	1	4	6	92	0.1667	0.240001002091867	ns	0.532411408815903	ns		0		0
DOID:10286	prostate carcinoma	P00749|uPA	1	4	6	92	0.1667	0.240001002091867	ns	0.532411408815903	ns	P00749|uPA	1		0
DOID:12177	common variable immunodeficiency	P00749|uPA	1	4	6	92	0.1667	0.240001002091867	ns	0.532411408815903	ns	P00749|uPA	1		0
DOID:3963	thyroid gland carcinoma	P00749|uPA	1	4	6	92	0.1667	0.240001002091867	ns	0.532411408815903	ns	P00749|uPA	1		0
DOID:3070	high grade glioma	P00749|uPA	1	4	6	92	0.1667	0.240001002091867	ns	0.532411408815903	ns	P00749|uPA	1		0
DOID:2723	dermatitis	P00749|uPA	1	4	6	92	0.1667	0.240001002091867	ns	0.532411408815903	ns	P00749|uPA	1		0
DOID:8283	peritonitis	P25942|CD40	1	4	6	92	0.1667	0.240001002091867	ns	0.532411408815903	ns		0		0
DOID:987	alopecia	P25942|CD40	1	4	6	92	0.1667	0.240001002091867	ns	0.532411408815903	ns		0		0
DOID:3310	atopic dermatitis	Q9NRJ3|CCL28, P00749|uPA	2	4	22	92	0.0909	0.240852780178623	ns	0.532411408815903	ns	P00749|uPA	1		0
DOID:9538	multiple myeloma	P00749|uPA, P25942|CD40	2	4	22	92	0.0909	0.240852780178623	ns	0.532411408815903	ns	P00749|uPA	1		0
DOID:418	systemic scleroderma	P00749|uPA, P25942|CD40	2	4	22	92	0.0909	0.240852780178623	ns	0.532411408815903	ns	P00749|uPA	1		0
DOID:9471	meningitis	P00749|uPA	1	4	7	92	0.1429	0.275349792692245	ns	0.578234564653715	ns	P00749|uPA	1		0
DOID:1793	pancreatic cancer	P00749|uPA	1	4	7	92	0.1429	0.275349792692245	ns	0.578234564653715	ns	P00749|uPA	1		0
DOID:1724	duodenal ulcer	P00749|uPA	1	4	8	92	0.125	0.309450978918492	ns	0.590349020246431	ns	P00749|uPA	1		0
DOID:1036	chronic leukemia	P25942|CD40	1	4	8	92	0.125	0.309450978918492	ns	0.590349020246431	ns		0		0
DOID:11476	osteoporosis	P25942|CD40	1	4	8	92	0.125	0.309450978918492	ns	0.590349020246431	ns		0		0
DOID:13375	temporal arteritis	P25942|CD40	1	4	8	92	0.125	0.309450978918492	ns	0.590349020246431	ns		0		0
DOID:1936	atherosclerosis	P00749|uPA, P25942|CD40	2	4	26	92	0.0769	0.316258403703445	ns	0.590349020246431	ns	P00749|uPA	1		0
DOID:1749	squamous cell carcinoma	P00749|uPA, P25942|CD40	2	4	27	92	0.0741	0.33561309233024	ns	0.611831453478285	ns	P00749|uPA	1		0
DOID:1074	kidney failure	P25942|CD40	1	4	9	92	0.1111	0.34233426563666	ns	0.611831453478285	ns		0		0
DOID:2797	idiopathic interstitial pneumonia	P00749|uPA	1	4	10	92	0.1	0.374028999822845	ns	0.630975494678475	ns	P00749|uPA	1		0
DOID:3083	chronic obstructive pulmonary disease	P00749|uPA, P25942|CD40	2	4	29	92	0.069	0.37466461237834	ns	0.630975494678475	ns	P00749|uPA	1		0
DOID:326	ischemia	P25942|CD40	1	4	11	92	0.0909	0.404564170563194	ns	0.630975494678475	ns		0		0
DOID:1909	melanoma	P00749|uPA, P25942|CD40	2	4	31	92	0.0645	0.413939097866797	ns	0.630975494678475	ns	P00749|uPA	1		0
DOID:684	hepatocellular carcinoma	P00749|uPA, P25942|CD40	2	4	32	92	0.0625	0.433576519556002	ns	0.630975494678475	ns	P00749|uPA	1		0
DOID:1115	sarcoma	P00749|uPA	1	4	12	92	0.0833	0.4339684090539	ns	0.630975494678475	ns	P00749|uPA	1		0
DOID:612	primary immunodeficiency disease	P00749|uPA	1	4	12	92	0.0833	0.4339684090539	ns	0.630975494678475	ns	P00749|uPA	1		0
DOID:10534	stomach cancer	P00749|uPA	1	4	12	92	0.0833	0.4339684090539	ns	0.630975494678475	ns	P00749|uPA	1		0
DOID:1485	cystic fibrosis	P00749|uPA	1	4	13	92	0.0769	0.462269988601205	ns	0.630975494678475	ns	P00749|uPA	1		0
DOID:4001	ovarian carcinoma	P00749|uPA	1	4	13	92	0.0769	0.462269988601205	ns	0.630975494678475	ns	P00749|uPA	1		0
DOID:10952	nephritis	P25942|CD40	1	4	13	92	0.0769	0.462269988601205	ns	0.630975494678475	ns		0		0
DOID:12361	Graves' disease	P25942|CD40	1	4	13	92	0.0769	0.462269988601205	ns	0.630975494678475	ns		0		0
DOID:3908	lung non-small cell carcinoma	P00749|uPA	1	4	14	92	0.0714	0.489496824621397	ns	0.630975494678475	ns	P00749|uPA	1		0
DOID:1612	breast cancer	P00749|uPA	1	4	15	92	0.0667	0.515676474640813	ns	0.630975494678475	ns	P00749|uPA	1		0
DOID:4766	embryoma	P00749|uPA	1	4	15	92	0.0667	0.515676474640813	ns	0.630975494678475	ns	P00749|uPA	1		0
DOID:289	endometriosis	P00749|uPA	1	4	15	92	0.0667	0.515676474640813	ns	0.630975494678475	ns	P00749|uPA	1		0
DOID:552	pneumonia	P00749|uPA	1	4	15	92	0.0667	0.515676474640813	ns	0.630975494678475	ns	P00749|uPA	1		0
DOID:2377	multiple sclerosis	P25942|CD40	1	4	15	92	0.0667	0.515676474640813	ns	0.630975494678475	ns		0		0
DOID:409	liver disease	P25942|CD40	1	4	15	92	0.0667	0.515676474640813	ns	0.630975494678475	ns		0		0
DOID:4483	rhinitis	P25942|CD40	1	4	15	92	0.0667	0.515676474640813	ns	0.630975494678475	ns		0		0
DOID:2043	hepatitis B	P00749|uPA	1	4	16	92	0.0625	0.540836138295836	ns	0.630975494678475	ns	P00749|uPA	1		0
DOID:3388	periodontal disease	P00749|uPA	1	4	16	92	0.0625	0.540836138295836	ns	0.630975494678475	ns	P00749|uPA	1		0
DOID:4450	renal cell carcinoma	P00749|uPA	1	4	16	92	0.0625	0.540836138295836	ns	0.630975494678475	ns	P00749|uPA	1		0
DOID:10283	prostate cancer	P00749|uPA	1	4	16	92	0.0625	0.540836138295836	ns	0.630975494678475	ns	P00749|uPA	1		0
DOID:4481	allergic rhinitis	P25942|CD40	1	4	16	92	0.0625	0.540836138295836	ns	0.630975494678475	ns		0		0
DOID:8398	osteoarthritis	P00749|uPA	1	4	17	92	0.0588	0.565002657332897	ns	0.650140044054292	ns	P00749|uPA	1		0
DOID:225	syndrome	P00749|uPA, P25942|CD40	2	4	40	92	0.05	0.586735524693512	ns	0.658786817481493	ns	P00749|uPA	1		0
DOID:1040	chronic lymphocytic leukemia	P25942|CD40	1	4	18	92	0.0556	0.588202515608475	ns	0.658786817481493	ns		0		0
DOID:10763	hypertension	P25942|CD40	1	4	19	92	0.0526	0.610461839089099	ns	0.66595836991538	ns		0		0
DOID:5844	myocardial infarction	P25942|CD40	1	4	19	92	0.0526	0.610461839089099	ns	0.66595836991538	ns		0		0
DOID:7148	rheumatoid arthritis	P00749|uPA, P25942|CD40	2	4	43	92	0.0465	0.640639835656934	ns	0.68991982301516	ns	P00749|uPA	1		0
DOID:3770	pulmonary fibrosis	P00749|uPA	1	4	21	92	0.0476	0.652261596081821	ns	0.69354397558067	ns	P00749|uPA	1		0
DOID:848	arthritis	P00749|uPA, P25942|CD40	2	4	46	92	0.0435	0.69169033213977	ns	0.726274848746759	ns	P00749|uPA	1		0
DOID:2237	hepatitis	P00749|uPA	1	4	27	92	0.037	0.757694186614558	ns	0.785756934266949	ns	P00749|uPA	1		0
DOID:1240	leukemia	P25942|CD40	1	4	37	92	0.027	0.877939842277898	ns	0.899353009162725	ns		0		0
DOID:4	disease	P00749|uPA	1	4	42	92	0.0238	0.917577943958012	ns	0.925675204131482	ns	P00749|uPA	1		0
DOID:162	cancer	P00749|uPA, P25942|CD40	2	4	65	92	0.0308	0.925675204131482	ns	0.925675204131482	ns	P00749|uPA	1		0
