# Supplementary material for: Immune dysregulation drives the relapse of peritoneal dialysis-associated peritonitis: a single-center prospective study
Source: Front Immunol. 2026 Jul 3;17:1810227. doi: 10.3389/fimmu.2026.1810227 (PMC13375459; doi:10.3389/fimmu.2026.1810227)
Supplement: Supplementary file 1 [file DataSheet1.zip › summary of proteomics/summary/04.Diff_analysis/COND1/FHVSZH/Enrichment/GO/result.FHVSZH.GO_Enrichment.txt]

GO_ID	GO_Term	GO_Category	IDs	IDs_Anno	S	TS	B	TB	Rich.Factor	P.value	Sig.Sign.P	Q.value	Sig.Sign.Q
GO:0006935	chemotaxis	Biological Process	Q9NRJ3, P00749	Q9NRJ3|CCL28, P00749|uPA	2	4	176	170987	0.0114	6.31231808623328e-06	****	0.00046438461972126	***
GO:0070062	extracellular exosome	Cellular Component	Q9NRJ3, P00749, P25942	Q9NRJ3|CCL28, P00749|uPA, P25942|CD40	3	4	2296	170987	0.0013	9.57494061280948e-06	****	0.00046438461972126	***
GO:2000097	regulation of smooth muscle cell-matrix adhesion	Biological Process	P00749	P00749|uPA	1	4	1	170987	1	2.33935913256378e-05	****	0.000756392786195622	***
GO:0005576	extracellular region	Cellular Component	Q9NRJ3, P00749, Q99748	Q9NRJ3|CCL28, P00749|uPA, Q99748|NRTN	3	4	3681	170987	8e-04	3.92335956957077e-05	****	0.000907631530649159	***
GO:0010755	regulation of plasminogen activation	Biological Process	P00749	P00749|uPA	1	4	3	170987	0.3333	7.01795426393259e-05	****	0.000907631530649159	***
GO:0038195	urokinase plasminogen activator signaling pathway	Biological Process	P00749	P00749|uPA	1	4	3	170987	0.3333	7.01795426393259e-05	****	0.000907631530649159	***
GO:1903237	negative regulation of leukocyte tethering or rolling	Biological Process	Q9NRJ3	Q9NRJ3|CCL28	1	4	4	170987	0.25	9.35719026368131e-05	****	0.000907631530649159	***
GO:0051917	regulation of fibrinolysis	Biological Process	P00749	P00749|uPA	1	4	4	170987	0.25	9.35719026368131e-05	****	0.000907631530649159	***
GO:0097180	serine protease inhibitor complex	Cellular Component	P00749	P00749|uPA	1	4	5	170987	0.2	0.000116963852201168	***	0.000907631530649159	***
GO:0061041	regulation of wound healing	Biological Process	P00749	P00749|uPA	1	4	5	170987	0.2	0.000116963852201168	***	0.000907631530649159	***
GO:0036018	cellular response to erythropoietin	Biological Process	P25942	P25942|CD40	1	4	5	170987	0.2	0.000116963852201168	***	0.000907631530649159	***
GO:0014910	regulation of smooth muscle cell migration	Biological Process	P00749	P00749|uPA	1	4	6	170987	0.1667	0.000140355391337499	***	0.000907631530649159	***
GO:0019724	B cell mediated immunity	Biological Process	P25942	P25942|CD40	1	4	6	170987	0.1667	0.000140355391337499	***	0.000907631530649159	***
GO:0033590	response to cobalamin	Biological Process	P25942	P25942|CD40	1	4	6	170987	0.1667	0.000140355391337499	***	0.000907631530649159	***
GO:0030116	glial cell-derived neurotrophic factor receptor binding	Molecular Function	Q99748	Q99748|NRTN	1	4	6	170987	0.1667	0.000140355391337499	***	0.000907631530649159	***
GO:1904399	heparan sulfate binding	Molecular Function	Q99748	Q99748|NRTN	1	4	7	170987	0.1429	0.000163746520050467	***	0.000992713277805958	***
GO:0098637	protein complex involved in cell-matrix adhesion	Cellular Component	P00749	P00749|uPA	1	4	9	170987	0.1111	0.000210527546224526	***	0.00108910050882656	**
GO:0090037	positive regulation of protein kinase C signaling	Biological Process	P25942	P25942|CD40	1	4	10	170987	0.1	0.000233917443695608	***	0.00108910050882656	**
GO:0009986	cell surface	Cellular Component	P00749, P25942	P00749|uPA, P25942|CD40	2	4	1100	170987	0.0018	0.000245975866531843	***	0.00108910050882656	**
GO:1905370	serine-type endopeptidase complex	Cellular Component	P00749	P00749|uPA	1	4	11	170987	0.0909	0.000257306930762535	***	0.00108910050882656	**
GO:0043196	varicosity	Cellular Component	P25942	P25942|CD40	1	4	11	170987	0.0909	0.000257306930762535	***	0.00108910050882656	**
GO:0002768	immune response-regulating cell surface receptor signaling pathway	Biological Process	P25942	P25942|CD40	1	4	11	170987	0.0909	0.000257306930762535	***	0.00108910050882656	**
GO:0010757	negative regulation of plasminogen activation	Biological Process	P00749	P00749|uPA	1	4	12	170987	0.0833	0.000280696007429526	***	0.00108910050882656	**
GO:0010469	regulation of signaling receptor activity	Biological Process	P00749	P00749|uPA	1	4	12	170987	0.0833	0.000280696007429526	***	0.00108910050882656	**
GO:0035860	glial cell-derived neurotrophic factor receptor signaling pathway	Biological Process	Q99748	Q99748|NRTN	1	4	12	170987	0.0833	0.000280696007429526	***	0.00108910050882656	**
GO:1901652	response to peptide	Biological Process	P25942	P25942|CD40	1	4	13	170987	0.0769	0.000304084673702576	***	0.00113446974419807	**
GO:0014909	smooth muscle cell migration	Biological Process	P00749	P00749|uPA	1	4	14	170987	0.0714	0.000327472929585348	***	0.00117647682110292	**
GO:0023035	CD40 signaling pathway	Biological Process	P25942	P25942|CD40	1	4	15	170987	0.0667	0.00035086077508284	***	0.00121548197082269	**
GO:0051918	negative regulation of fibrinolysis	Biological Process	P00749	P00749|uPA	1	4	16	170987	0.0625	0.000374248210200268	***	0.00125179573756641	**
GO:0035631	CD40 receptor complex	Cellular Component	P25942	P25942|CD40	1	4	17	170987	0.0588	0.000397635234942184	***	0.0012856872596464	**
GO:0033628	regulation of cell adhesion mediated by integrin	Biological Process	P00749	P00749|uPA	1	4	20	170987	0.05	0.000467793846963716	***	0.00146374203727356	**
GO:0048304	positive regulation of isotype switching to IgG isotypes	Biological Process	P25942	P25942|CD40	1	4	22	170987	0.0455	0.000514564203188295	***	0.00155977274091452	**
GO:0031639	plasminogen activation	Biological Process	P00749	P00749|uPA	1	4	24	170987	0.0417	0.000561332918025959	***	0.00160144979554465	**
GO:2000353	positive regulation of endothelial cell apoptotic process	Biological Process	P25942	P25942|CD40	1	4	24	170987	0.0417	0.000561332918025959	***	0.00160144979554465	**
GO:0001954	positive regulation of cell-matrix adhesion	Biological Process	Q9NRJ3	Q9NRJ3|CCL28	1	4	29	170987	0.0345	0.00067824752430623	***	0.00187971456736298	**
GO:0021675	nerve development	Biological Process	Q99748	Q99748|NRTN	1	4	31	170987	0.0323	0.000725010494593392	***	0.00195350049932108	**
GO:0042832	defense response to protozoan	Biological Process	P25942	P25942|CD40	1	4	35	170987	0.0286	0.000818531511564191	***	0.00214587990869531	**
GO:0034341	response to type II interferon	Biological Process	P25942	P25942|CD40	1	4	42	170987	0.0238	0.000982177495503112	***	0.00250099291436669	**
GO:0043536	positive regulation of blood vessel endothelial cell migration	Biological Process	P25942	P25942|CD40	1	4	43	170987	0.0233	0.00100555385216805	**	0.00250099291436669	**
GO:0043406	positive regulation of MAP kinase activity	Biological Process	P25942	P25942|CD40	1	4	49	170987	0.0204	0.00114580337715975	**	0.00277857318961239	**
GO:0042100	B cell proliferation	Biological Process	P25942	P25942|CD40	1	4	52	170987	0.0192	0.00121592260166048	**	0.00284834116115603	**
GO:0032735	positive regulation of interleukin-12 production	Biological Process	P25942	P25942|CD40	1	4	53	170987	0.0189	0.00123929485608232	**	0.00284834116115603	**
GO:0042730	fibrinolysis	Biological Process	P00749	P00749|uPA	1	4	54	170987	0.0185	0.00126266670030628	**	0.00284834116115603	**
GO:0042113	B cell activation	Biological Process	P25942	P25942|CD40	1	4	62	170987	0.0161	0.00144962668755033	**	0.00312475085983071	**
GO:0071347	cellular response to interleukin-1	Biological Process	P25942	P25942|CD40	1	4	62	170987	0.0161	0.00144962668755033	**	0.00312475085983071	**
GO:0030890	positive regulation of B cell proliferation	Biological Process	P25942	P25942|CD40	1	4	65	170987	0.0154	0.00151972991508265	**	0.00320464786441341	**
GO:0070821	tertiary granule membrane	Cellular Component	P00749	P00749|uPA	1	4	73	170987	0.0137	0.00170665380934854	**	0.00352224296822996	**
GO:0007584	response to nutrient	Biological Process	Q9NRJ3	Q9NRJ3|CCL28	1	4	83	170987	0.012	0.00194027176829858	**	0.00392096586510339	**
GO:0071260	cellular response to mechanical stimulus	Biological Process	P25942	P25942|CD40	1	4	86	170987	0.0116	0.00201034915971443	**	0.00397967078555714	**
GO:0035579	specific granule membrane	Cellular Component	P00749	P00749|uPA	1	4	91	170987	0.011	0.00212713661134767	**	0.00412664502601448	**
GO:0043547	positive regulation of GTPase activity	Biological Process	P25942	P25942|CD40	1	4	94	170987	0.0106	0.00219720416210323	**	0.00417899615145124	**
GO:0008009	chemokine activity	Molecular Function	Q9NRJ3	Q9NRJ3|CCL28	1	4	99	170987	0.0101	0.00231397521340415	**	0.00431645376346544	**
GO:0042531	positive regulation of tyrosine phosphorylation of STAT protein	Biological Process	P25942	P25942|CD40	1	4	102	170987	0.0098	0.00238403292442069	**	0.00436323006922277	**
GO:0030168	platelet activation	Biological Process	P25942	P25942|CD40	1	4	105	170987	0.0095	0.00245408694577276	**	0.0044082672914807	**
GO:0000165	MAPK cascade	Biological Process	Q99748	Q99748|NRTN	1	4	110	170987	0.0091	0.00257083544912329	**	0.00453401888299925	**
GO:0043491	phosphatidylinositol 3-kinase/protein kinase B signal transduction	Biological Process	P25942	P25942|CD40	1	4	113	170987	0.0088	0.00264087963200332	**	0.00457438079114861	**
GO:0001755	neural crest cell migration	Biological Process	Q99748	Q99748|NRTN	1	4	119	170987	0.0084	0.00278095693032376	**	0.00472899431289097	**
GO:0051092	positive regulation of NF-kappaB transcription factor activity	Biological Process	P25942	P25942|CD40	1	4	121	170987	0.0083	0.00282764608399666	**	0.00472899431289097	**
GO:0071356	cellular response to tumor necrosis factor	Biological Process	P25942	P25942|CD40	1	4	129	170987	0.0078	0.00301438630420992	**	0.00495585544929427	**
GO:0030155	regulation of cell adhesion	Biological Process	P00749	P00749|uPA	1	4	141	170987	0.0071	0.00329444745531426	**	0.00532602338609139	**
GO:0065003	protein-containing complex assembly	Biological Process	P25942	P25942|CD40	1	4	147	170987	0.0068	0.00343445590246472	**	0.00546134791047668	**
GO:0030971	receptor tyrosine kinase binding	Molecular Function	Q99748	Q99748|NRTN	1	4	155	170987	0.0065	0.00362111088635475	**	0.0056652863867163	**
GO:0007596	blood coagulation	Biological Process	P00749	P00749|uPA	1	4	169	170987	0.0059	0.00394769401453543	**	0.00607819554618947	**
GO:0045766	positive regulation of angiogenesis	Biological Process	P25942	P25942|CD40	1	4	182	170987	0.0055	0.00425087788408562	**	0.00644273679306727	**
GO:0006874	intracellular calcium ion homeostasis	Biological Process	P25942	P25942|CD40	1	4	194	170987	0.0052	0.00453067848043176	**	0.00676116634772124	**
GO:0071222	cellular response to lipopolysaccharide	Biological Process	P25942	P25942|CD40	1	4	221	170987	0.0045	0.00516001422180734	**	0.00742709002395251	**
GO:0031175	neuron projection development	Biological Process	Q99748	Q99748|NRTN	1	4	221	170987	0.0045	0.00516001422180734	**	0.00742709002395251	**
GO:0060326	cell chemotaxis	Biological Process	Q9NRJ3	Q9NRJ3|CCL28	1	4	223	170987	0.0045	0.00520661981060588	**	0.00742709002395251	**
GO:0001666	response to hypoxia	Biological Process	P00749	P00749|uPA	1	4	237	170987	0.0042	0.00553281308352149	**	0.00777801259567514	**
GO:0042127	regulation of cell population proliferation	Biological Process	P00749	P00749|uPA	1	4	265	170987	0.0038	0.00618495896514948	**	0.00857058599456428	**
GO:0007169	transmembrane receptor protein tyrosine kinase signaling pathway	Biological Process	Q99748	Q99748|NRTN	1	4	285	170987	0.0035	0.00665058103900829	**	0.00908600508146202	**
GO:0019904	protein domain specific binding	Molecular Function	P25942	P25942|CD40	1	4	293	170987	0.0034	0.00683678404886923	**	0.00917726756892872	**
GO:0001934	positive regulation of protein phosphorylation	Biological Process	P25942	P25942|CD40	1	4	296	170987	0.0034	0.00690660342816285	**	0.00917726756892872	**
GO:0043123	positive regulation of canonical NF-kappaB signal transduction	Biological Process	P25942	P25942|CD40	1	4	329	170987	0.003	0.00767437366360724	**	0.00997302999510262	**
GO:0030335	positive regulation of cell migration	Biological Process	P00749	P00749|uPA	1	4	331	170987	0.003	0.0077208908806955	**	0.00997302999510262	**
GO:0007204	positive regulation of cytosolic calcium ion concentration	Biological Process	Q9NRJ3	Q9NRJ3|CCL28	1	4	335	170987	0.003	0.00781392040853401	**	0.00997302999510262	**
GO:0019899	enzyme binding	Molecular Function	P25942	P25942|CD40	1	4	413	170987	0.0024	0.00962668909134379	**	0.0121271278163681	*
GO:0038023	signaling receptor activity	Molecular Function	P25942	P25942|CD40	1	4	430	170987	0.0023	0.0100214497820239	*	0.0124625721648246	*
GO:0051607	defense response to virus	Biological Process	P25942	P25942|CD40	1	4	458	170987	0.0022	0.0106713865858712	*	0.0131028417573355	*
GO:0031625	ubiquitin protein ligase binding	Molecular Function	P25942	P25942|CD40	1	4	484	170987	0.0021	0.01127461273409	*	0.0136704679400842	*
GO:0043025	neuronal cell body	Cellular Component	P25942	P25942|CD40	1	4	533	170987	0.0019	0.0124107121385242	*	0.0148622108325536	*
GO:0008083	growth factor activity	Molecular Function	Q99748	Q99748|NRTN	1	4	552	170987	0.0018	0.0128509769464213	*	0.0152017654122301	*
GO:0005925	focal adhesion	Cellular Component	P00749	P00749|uPA	1	4	756	170987	0.0013	0.0175687614193427	*	0.0205321669599547	*
GO:0030424	axon	Cellular Component	Q99748	Q99748|NRTN	1	4	767	170987	0.0013	0.0178226703174887	*	0.0205809407237668	*
GO:0007399	nervous system development	Biological Process	Q99748	Q99748|NRTN	1	4	793	170987	0.0013	0.0184226229733945	*	0.021023463863756	*
GO:0006954	inflammatory response	Biological Process	P25942	P25942|CD40	1	4	841	170987	0.0012	0.0195295057214948	*	0.0220274657556395	*
GO:0004252	serine-type endopeptidase activity	Molecular Function	P00749	P00749|uPA	1	4	862	170987	0.0012	0.0200134724380403	*	0.0223138715688495	*
GO:0045944	positive regulation of transcription by RNA polymerase II	Biological Process	P25942	P25942|CD40	1	4	1853	170987	5e-04	0.0426491159432733	*	0.0470109573465626	*
GO:0043231	intracellular membrane-bounded organelle	Cellular Component	P25942	P25942|CD40	1	4	2166	170987	5e-04	0.0497162388850378	*	0.0541851142904345	ns
GO:0007165	signal transduction	Biological Process	P00749	P00749|uPA	1	4	2249	170987	4e-04	0.0515836867578517	ns	0.0555957512834624	ns
GO:0006508	proteolysis	Biological Process	P00749	P00749|uPA	1	4	2392	170987	4e-04	0.05479463930964	ns	0.0584074726707152	ns
GO:0005886	plasma membrane	Cellular Component	P00749, P25942	P00749|uPA, P25942|CD40	2	4	22194	170987	1e-04	0.0844419218502788	ns	0.0890311567334461	ns
GO:0009897	external side of plasma membrane	Cellular Component	P00749, P25942	P00749|uPA, P25942|CD40	2	4	29937	170987	1e-04	0.143806030821736	ns	0.149991236448478	ns
GO:0003823	antigen binding	Molecular Function	P25942	P25942|CD40	1	4	9212	170987	1e-04	0.198705068288384	ns	0.205046719403971	ns
GO:0005615	extracellular space	Cellular Component	P00749, Q99748	P00749|uPA, Q99748|NRTN	2	4	41018	170987	0	0.244776253535305	ns	0.249929437820259	ns
GO:0005102	signaling receptor binding	Molecular Function	Q99748	Q99748|NRTN	1	4	29579	170987	0	0.532221387512363	ns	0.53776536029895	ns
GO:0006955	immune response	Biological Process	Q9NRJ3	Q9NRJ3|CCL28	1	4	46887	170987	0	0.722521717460165	ns	0.722521717460165	ns
