# Supplementary material for: Immune dysregulation drives the relapse of peritoneal dialysis-associated peritonitis: a single-center prospective study
Source: Front Immunol. 2026 Jul 3;17:1810227. doi: 10.3389/fimmu.2026.1810227 (PMC13375459; doi:10.3389/fimmu.2026.1810227)
Supplement: Supplementary file 1 [file DataSheet1.zip › summary of proteomics/summary/04.Diff_analysis/COND1/FHVSZH/Enrichment/InterPro/COND1.FHVSZH.InterPro_Annotation.txt]

UniProt	IPR_ID	IPR_description	regulation
Q9NRJ3	IPR001811	Chemokine interleukin-8-like domain	CCL28
Q9NRJ3	IPR000827	CC chemokine, conserved site	CCL28
Q9NRJ3	IPR036048	Chemokine interleukin-8-like superfamily	CCL28
P00749	IPR000742	EGF-like domain	uPA
P00749	IPR043504	Peptidase S1, PA clan, chymotrypsin-like fold	uPA
P00749	IPR009003	Peptidase S1, PA clan	uPA
P00749	IPR000001	Kringle	uPA
P00749	IPR001314	Peptidase S1A, chymotrypsin family	uPA
P00749	IPR018056	Kringle, conserved site	uPA
P00749	IPR038178	Kringle superfamily	uPA
P00749	IPR013806	Kringle-like fold	uPA
P00749	IPR001254	Serine proteases, trypsin domain	uPA
P00749	IPR018114	Serine proteases, trypsin family, histidine active site	uPA
P00749	IPR033116	Serine proteases, trypsin family, serine active site	uPA
P25942	IPR001368	TNFR/NGFR cysteine-rich region	CD40
P25942	IPR020435	Tumour necrosis factor receptor 5	CD40
P25942	IPR034021	Tumour necrosis factor receptor 5, N-terminal	CD40
Q99748	IPR001839	Transforming growth factor-beta, C-terminal	NRTN
Q99748	IPR043401	Glial cell line-derived neurotrophic factor family	NRTN
Q99748	IPR029034	Cystine-knot cytokine	NRTN
