# Supplementary material for: Immune dysregulation drives the relapse of peritoneal dialysis-associated peritonitis: a single-center prospective study
Source: Front Immunol. 2026 Jul 3;17:1810227. doi: 10.3389/fimmu.2026.1810227 (PMC13375459; doi:10.3389/fimmu.2026.1810227)
Supplement: Supplementary file 1 [file DataSheet1.zip › summary of proteomics/summary/04.Diff_analysis/COND1/FHVSZH/Enrichment/InterPro/COND1.FHVSZH.InterPro_B.txt]

IPR_ID	B
IPR000001	2
IPR000010	1
IPR000072	1
IPR000098	1
IPR000152	1
IPR000157	1
IPR000186	1
IPR000436	1
IPR000488	1
IPR000555	1
IPR000585	2
IPR000742	3
IPR000779	1
IPR000827	11
IPR000863	1
IPR000975	2
IPR001089	7
IPR001111	1
IPR001158	1
IPR001181	1
IPR001190	2
IPR001254	2
IPR001309	1
IPR001314	2
IPR001325	2
IPR001365	1
IPR001368	3
IPR001581	2
IPR001751	1
IPR001811	20
IPR001818	2
IPR001839	4
IPR001875	1
IPR001881	1
IPR002048	1
IPR002069	1
IPR002072	2
IPR002138	1
IPR002209	4
IPR002354	1
IPR002477	2
IPR002959	1
IPR002960	1
IPR003000	1
IPR003295	1
IPR003452	1
IPR003502	1
IPR003529	1
IPR003530	1
IPR003531	1
IPR003566	1
IPR003574	1
IPR003598	1
IPR003599	3
IPR003609	1
IPR003624	1
IPR003939	1
IPR003961	7
IPR004074	1
IPR004213	1
IPR006026	2
IPR006052	6
IPR006053	3
IPR006330	1
IPR006650	1
IPR007110	6
IPR008001	1
IPR008606	1
IPR008983	6
IPR008996	6
IPR009003	2
IPR009030	2
IPR009079	14
IPR010345	2
IPR010407	1
IPR011029	2
IPR011600	1
IPR011992	1
IPR013032	1
IPR013106	2
IPR013162	1
IPR013783	12
IPR013787	1
IPR013806	2
IPR014936	1
IPR015063	1
IPR015373	2
IPR015468	1
IPR015528	1
IPR015529	1
IPR015578	1
IPR015615	1
IPR015621	1
IPR015917	1
IPR016129	1
IPR016137	1
IPR016319	1
IPR016649	1
IPR017328	1
IPR017355	2
IPR017371	1
IPR017448	2
IPR017948	1
IPR018048	7
IPR018049	1
IPR018056	2
IPR018073	1
IPR018096	2
IPR018097	1
IPR018114	1
IPR018486	2
IPR018487	2
IPR019482	1
IPR019827	2
IPR019846	2
IPR020408	2
IPR020413	1
IPR020423	3
IPR020425	1
IPR020435	1
IPR020437	1
IPR020440	2
IPR020442	1
IPR020443	2
IPR020444	1
IPR020470	1
IPR020877	1
IPR021158	2
IPR021184	3
IPR021190	2
IPR022323	1
IPR023581	1
IPR024066	1
IPR024079	2
IPR024174	1
IPR024303	1
IPR026145	1
IPR026590	1
IPR026591	1
IPR027284	1
IPR027417	1
IPR027928	1
IPR028893	1
IPR029030	1
IPR029034	9
IPR029035	1
IPR029071	1
IPR029189	1
IPR030473	1
IPR030474	1
IPR030477	1
IPR032101	1
IPR032466	1
IPR033116	1
IPR033139	1
IPR033170	1
IPR033739	2
IPR033899	7
IPR034020	1
IPR034021	1
IPR034127	1
IPR034133	3
IPR035444	2
IPR035897	1
IPR035914	1
IPR035976	1
IPR036048	20
IPR036116	7
IPR036179	6
IPR036305	1
IPR036365	2
IPR036375	2
IPR036772	2
IPR036841	1
IPR037518	1
IPR038178	2
IPR038207	1
IPR038325	1
IPR038329	1
IPR038811	1
IPR039578	1
IPR039809	11
IPR040817	1
IPR040901	1
IPR040951	1
IPR042372	1
IPR043401	3
IPR043504	2
IPR043581	1
IPR044098	1
IPR044926	1
IPR045769	1
IPR045815	1
IPR046350	1
IPR047020	1
