# Supplementary material for: Immune dysregulation drives the relapse of peritoneal dialysis-associated peritonitis: a single-center prospective study
Source: Front Immunol. 2026 Jul 3;17:1810227. doi: 10.3389/fimmu.2026.1810227 (PMC13375459; doi:10.3389/fimmu.2026.1810227)
Supplement: Supplementary file 1 [file DataSheet1.zip › summary of proteomics/summary/04.Diff_analysis/COND1/FHVSZH/Enrichment/InterPro/COND1.FHVSZH.InterPro_Enrichment.txt]

IPR_ID	IPR_description	IDs	S	TS	B	TB	Rich.Factor	P.value	Sig.Sign.P	Q.value	Sig.Sign.Q	S_Up_ID	S_Up_Num	S_Down_ID	S_Down_Num
IPR018114	Serine proteases, trypsin family, histidine active site	P00749	1	4	1	92	1	0.0434782608695652	*	0.142538620799491	ns	P00749	1		0
IPR033116	Serine proteases, trypsin family, serine active site	P00749	1	4	1	92	1	0.0434782608695652	*	0.142538620799491	ns	P00749	1		0
IPR020435	Tumour necrosis factor receptor 5	P25942	1	4	1	92	1	0.0434782608695652	*	0.142538620799491	ns		0		0
IPR034021	Tumour necrosis factor receptor 5, N-terminal	P25942	1	4	1	92	1	0.0434782608695652	*	0.142538620799491	ns		0		0
IPR043504	Peptidase S1, PA clan, chymotrypsin-like fold	P00749	1	4	2	92	0.5	0.0855231724796943	ns	0.142538620799491	ns	P00749	1		0
IPR009003	Peptidase S1, PA clan	P00749	1	4	2	92	0.5	0.0855231724796943	ns	0.142538620799491	ns	P00749	1		0
IPR000001	Kringle	P00749	1	4	2	92	0.5	0.0855231724796943	ns	0.142538620799491	ns	P00749	1		0
IPR001314	Peptidase S1A, chymotrypsin family	P00749	1	4	2	92	0.5	0.0855231724796943	ns	0.142538620799491	ns	P00749	1		0
IPR018056	Kringle, conserved site	P00749	1	4	2	92	0.5	0.0855231724796943	ns	0.142538620799491	ns	P00749	1		0
IPR038178	Kringle superfamily	P00749	1	4	2	92	0.5	0.0855231724796943	ns	0.142538620799491	ns	P00749	1		0
IPR013806	Kringle-like fold	P00749	1	4	2	92	0.5	0.0855231724796943	ns	0.142538620799491	ns	P00749	1		0
IPR001254	Serine proteases, trypsin domain	P00749	1	4	2	92	0.5	0.0855231724796943	ns	0.142538620799491	ns	P00749	1		0
IPR000742	EGF-like domain	P00749	1	4	3	92	0.3333	0.126166587036152	ns	0.168222116048203	ns	P00749	1		0
IPR001368	TNFR/NGFR cysteine-rich region	P25942	1	4	3	92	0.3333	0.126166587036152	ns	0.168222116048203	ns		0		0
IPR043401	Glial cell line-derived neurotrophic factor family	Q99748	1	4	3	92	0.3333	0.126166587036152	ns	0.168222116048203	ns		0		0
IPR001839	Transforming growth factor-beta, C-terminal	Q99748	1	4	4	92	0.25	0.165439998854752	ns	0.20679999856844	ns		0		0
IPR029034	Cystine-knot cytokine	Q99748	1	4	9	92	0.1111	0.34233426563666	ns	0.402746194866658	ns		0		0
IPR000827	CC chemokine, conserved site	Q9NRJ3	1	4	11	92	0.0909	0.404564170563194	ns	0.449515745070215	ns		0		0
IPR001811	Chemokine interleukin-8-like domain	Q9NRJ3	1	4	20	92	0.05	0.63180639585134	ns	0.63180639585134	ns		0		0
IPR036048	Chemokine interleukin-8-like superfamily	Q9NRJ3	1	4	20	92	0.05	0.63180639585134	ns	0.63180639585134	ns		0		0
