# Supplementary material for: Immune dysregulation drives the relapse of peritoneal dialysis-associated peritonitis: a single-center prospective study
Source: Front Immunol. 2026 Jul 3;17:1810227. doi: 10.3389/fimmu.2026.1810227 (PMC13375459; doi:10.3389/fimmu.2026.1810227)
Supplement: Supplementary file 1 [file DataSheet1.zip › summary of proteomics/summary/04.Diff_analysis/COND1/FHVSZH/Enrichment/KEGG/result.FHVSZH.KEGG_Enrichment.txt]

Pathway_ID	KEGG_Level_1	KEGG_Level_2	Pathway_Name	IDs	IDs_Anno	S	TS	B	TB	Rich.Factor	P.value	Sig.Sign.P	Q.value	Sig.Sign.Q	MapID_Count	ZScore
hsa04672	Organismal Systems	Immune system	Intestinal immune network for IgA production	Q9NRJ3, P25942	Q9NRJ3|CCL28, P25942|CD40	2	4	110	11053	0.0182	0.00058126468980551	***	0.0109291137814532	*	10	-3.16227766016838
hsa04064	Environmental Information Processing	Signal transduction	NF-kappa B signaling pathway	P00749, P25942	P00749|uPA, P25942|CD40	2	4	135	11053	0.0148	0.000874329102516252	***	0.0109291137814532	*	12	-3.46410161513775
hsa05202	Human Diseases	Cancer: overview	Transcriptional misregulation in cancer	P00749, P25942	P00749|uPA, P25942|CD40	2	4	251	11053	0.008	0.00299026599816877	**	0.0249188833180731	*	5	-2.23606797749979
hsa04060	Environmental Information Processing	Signaling molecules and interaction	Cytokine-cytokine receptor interaction	Q9NRJ3, P25942	Q9NRJ3|CCL28, P25942|CD40	2	4	415	11053	0.0048	0.00802413965383598	**	0.0501508728364749	ns	60	-7.74596669241483
hsa05340	Human Diseases	Immune disease	Primary immunodeficiency	P25942	P25942|CD40	1	4	57	11053	0.0175	0.0204716225120072	*	0.100963297750778	ns	3	-1.73205080756888
hsa05144	Human Diseases	Infectious disease: parasitic	Malaria	P25942	P25942|CD40	1	4	75	11053	0.0133	0.0268705526031409	*	0.100963297750778	ns	10	-3.16227766016838
hsa05310	Human Diseases	Immune disease	Asthma	P25942	P25942|CD40	1	4	80	11053	0.0125	0.0286424557444397	*	0.100963297750778	ns	7	-2.64575131106459
hsa05330	Human Diseases	Immune disease	Allograft rejection	P25942	P25942|CD40	1	4	102	11053	0.0098	0.0364100995284055	*	0.100963297750778	ns	8	-2.82842712474619
hsa04610	Organismal Systems	Immune system	Complement and coagulation cascades	P00749	P00749|uPA	1	4	112	11053	0.0089	0.039925404035784	*	0.100963297750778	ns	1	-1
hsa05320	Human Diseases	Immune disease	Autoimmune thyroid disease	P25942	P25942|CD40	1	4	129	11053	0.0078	0.0458793371356173	*	0.100963297750778	ns	5	-2.23606797749979
hsa04061	Environmental Information Processing	Signaling molecules and interaction	Viral protein interaction with cytokine and cytokine receptor	Q9NRJ3	Q9NRJ3|CCL28	1	4	134	11053	0.0075	0.0476252116517131	*	0.100963297750778	ns	38	-6.16441400296898
hsa05215	Human Diseases	Cancer: specific types	Prostate cancer	P00749	P00749|uPA	1	4	143	11053	0.007	0.0507617466109368	ns	0.100963297750778	ns	2	-1.41421356237309
hsa05416	Human Diseases	Cardiovascular disease	Viral myocarditis	P25942	P25942|CD40	1	4	148	11053	0.0068	0.0525009148304048	ns	0.100963297750778	ns	2	-1.41421356237309
hsa04620	Organismal Systems	Immune system	Toll-like receptor signaling pathway	P25942	P25942|CD40	1	4	165	11053	0.0061	0.058396215680902	ns	0.104278956573039	ns	12	-3.46410161513775
hsa05145	Human Diseases	Infectious disease: parasitic	Toxoplasmosis	P25942	P25942|CD40	1	4	212	11053	0.0047	0.0745518610899188	ns	0.124253101816531	ns	9	-3
hsa05322	Human Diseases	Immune disease	Systemic lupus erythematosus	P25942	P25942|CD40	1	4	232	11053	0.0043	0.0813631714003997	ns	0.1246392535382	ns	4	-2
hsa05206	Human Diseases	Cancer: overview	MicroRNAs in cancer	P00749	P00749|uPA	1	4	242	11053	0.0041	0.084754692405976	ns	0.1246392535382	ns	2	-1.41421356237309
hsa04514	Environmental Information Processing	Signaling molecules and interaction	Cell adhesion molecules	P25942	P25942|CD40	1	4	265	11053	0.0038	0.0925195479659388	ns	0.127923324887497	ns	4	-2
hsa04062	Organismal Systems	Immune system	Chemokine signaling pathway	Q9NRJ3	Q9NRJ3|CCL28	1	4	279	11053	0.0036	0.0972217269144977	ns	0.127923324887497	ns	21	-4.58257569495584
hsa05205	Human Diseases	Cancer: overview	Proteoglycans in cancer	P00749	P00749|uPA	1	4	301	11053	0.0033	0.104573915665938	ns	0.130717394582422	ns	6	-2.44948974278318
hsa05169	Human Diseases	Infectious disease: viral	Epstein-Barr virus infection	P25942	P25942|CD40	1	4	334	11053	0.003	0.115517883863317	ns	0.136885355349355	ns	5	-2.23606797749979
hsa05417	Human Diseases	Cardiovascular disease	Lipid and atherosclerosis	P25942	P25942|CD40	1	4	349	11053	0.0029	0.120459112707432	ns	0.136885355349355	ns	12	-3.46410161513775
hsa05166	Human Diseases	Infectious disease: viral	Human T-cell leukemia virus 1 infection	P25942	P25942|CD40	1	4	373	11053	0.0027	0.128321979638541	ns	0.139480412650588	ns	8	-2.82842712474619
hsa04010	Environmental Information Processing	Signal transduction	MAPK signaling pathway	Q99748	Q99748|NRTN	1	4	424	11053	0.0024	0.144855431259011	ns	0.150891074228136	ns	18	-4.24264068711929
hsa04151	Environmental Information Processing	Signal transduction	PI3K-Akt signaling pathway	Q99748	Q99748|NRTN	1	4	532	11053	0.0019	0.179090127200006	ns	0.179090127200006	ns	22	-4.69041575982343
