# Supplementary material for: Immune dysregulation drives the relapse of peritoneal dialysis-associated peritonitis: a single-center prospective study
Source: Front Immunol. 2026 Jul 3;17:1810227. doi: 10.3389/fimmu.2026.1810227 (PMC13375459; doi:10.3389/fimmu.2026.1810227)
Supplement: Supplementary file 1 [file DataSheet1.zip › summary of proteomics/summary/04.Diff_analysis/COND1/FHVSZH/Enrichment/REACTOME/COND1.FHVSZH.Reactome_Annotation.txt]

UniProt	Reactome_ID	Reactome Name	regulation
Q9NRJ3|CCL28	R-HSA-162582	Signal Transduction	CCL28
Q9NRJ3|CCL28	R-HSA-372790	Signaling by GPCR	CCL28
Q9NRJ3|CCL28	R-HSA-373076	Class A/1 (Rhodopsin-like receptors)	CCL28
Q9NRJ3|CCL28	R-HSA-375276	Peptide ligand-binding receptors	CCL28
Q9NRJ3|CCL28	R-HSA-380108	Chemokine receptors bind chemokines	CCL28
Q9NRJ3|CCL28	R-HSA-388396	GPCR downstream signalling	CCL28
Q9NRJ3|CCL28	R-HSA-418594	G alpha (i) signalling events	CCL28
Q9NRJ3|CCL28	R-HSA-500792	GPCR ligand binding	CCL28
P00749|uPA	R-HSA-109582	Hemostasis	uPA
P00749|uPA	R-HSA-168249	Innate Immune System	uPA
P00749|uPA	R-HSA-168256	Immune System	uPA
P00749|uPA	R-HSA-6798695	Neutrophil degranulation	uPA
P00749|uPA	R-HSA-75205	Dissolution of Fibrin Clot	uPA
Q99748|NRTN	R-HSA-1266738	Developmental Biology	NRTN
Q99748|NRTN	R-HSA-162582	Signal Transduction	NRTN
Q99748|NRTN	R-HSA-375165	NCAM signaling for neurite out-growth	NRTN
Q99748|NRTN	R-HSA-419037	NCAM1 interactions	NRTN
Q99748|NRTN	R-HSA-422475	Axon guidance	NRTN
Q99748|NRTN	R-HSA-5673001	RAF/MAP kinase cascade	NRTN
Q99748|NRTN	R-HSA-5683057	MAPK family signaling cascades	NRTN
Q99748|NRTN	R-HSA-5684996	MAPK1/MAPK3 signaling	NRTN
Q99748|NRTN	R-HSA-8853659	RET signaling	NRTN
Q99748|NRTN	R-HSA-9675108	Nervous system development	NRTN
