# Supplementary material for: Immune dysregulation drives the relapse of peritoneal dialysis-associated peritonitis: a single-center prospective study
Source: Front Immunol. 2026 Jul 3;17:1810227. doi: 10.3389/fimmu.2026.1810227 (PMC13375459; doi:10.3389/fimmu.2026.1810227)
Supplement: Supplementary file 1 [file DataSheet1.zip › summary of proteomics/summary/04.Diff_analysis/COND1/FHVSZH/Enrichment/REACTOME/COND1.FHVSZH.Reactome_B.txt]

Reactome_ID	B
R-HSA-1059683	1
R-HSA-109581	2
R-HSA-109582	6
R-HSA-109606	1
R-HSA-109704	3
R-HSA-110056	1
R-HSA-111465	1
R-HSA-112399	3
R-HSA-112409	1
R-HSA-112411	1
R-HSA-114608	3
R-HSA-1226099	1
R-HSA-1234158	1
R-HSA-1234174	1
R-HSA-1257604	7
R-HSA-1266695	3
R-HSA-1266738	5
R-HSA-1280215	51
R-HSA-1280218	2
R-HSA-1307965	1
R-HSA-140534	2
R-HSA-1430728	2
R-HSA-1442490	2
R-HSA-1474228	2
R-HSA-1474244	3
R-HSA-156580	1
R-HSA-156584	1
R-HSA-1566948	1
R-HSA-157118	1
R-HSA-15869	1
R-HSA-1592389	2
R-HSA-162582	42
R-HSA-1640170	1
R-HSA-1643685	16
R-HSA-1643713	1
R-HSA-165159	1
R-HSA-166016	2
R-HSA-166058	2
R-HSA-166166	2
R-HSA-166208	1
R-HSA-166520	2
R-HSA-167021	1
R-HSA-167044	1
R-HSA-167060	1
R-HSA-168138	2
R-HSA-168142	2
R-HSA-168164	2
R-HSA-168176	2
R-HSA-168179	2
R-HSA-168181	2
R-HSA-168188	2
R-HSA-168249	4
R-HSA-168255	1
R-HSA-168256	54
R-HSA-168277	1
R-HSA-168638	1
R-HSA-168643	1
R-HSA-168898	2
R-HSA-168928	2
R-HSA-169893	1
R-HSA-170834	1
R-HSA-170968	1
R-HSA-170984	1
R-HSA-174824	1
R-HSA-177504	1
R-HSA-177929	1
R-HSA-179812	1
R-HSA-180292	1
R-HSA-180336	1
R-HSA-181438	2
R-HSA-182971	1
R-HSA-1839122	1
R-HSA-1839124	1
R-HSA-1839126	1
R-HSA-1839130	1
R-HSA-187015	1
R-HSA-187037	1
R-HSA-187042	1
R-HSA-187687	1
R-HSA-187706	1
R-HSA-189200	1
R-HSA-190236	2
R-HSA-190239	1
R-HSA-190241	1
R-HSA-190242	1
R-HSA-190322	2
R-HSA-190372	1
R-HSA-190373	1
R-HSA-190374	1
R-HSA-190375	1
R-HSA-193639	1
R-HSA-193648	1
R-HSA-193670	1
R-HSA-193681	1
R-HSA-193697	1
R-HSA-193704	1
R-HSA-194138	1
R-HSA-194313	1
R-HSA-195253	1
R-HSA-195399	1
R-HSA-195721	1
R-HSA-196299	1
R-HSA-1980143	1
R-HSA-198203	1
R-HSA-198745	1
R-HSA-198933	1
R-HSA-199418	7
R-HSA-199977	1
R-HSA-199991	1
R-HSA-201556	1
R-HSA-201681	1
R-HSA-202733	3
R-HSA-2033514	1
R-HSA-2033519	1
R-HSA-204005	1
R-HSA-204998	1
R-HSA-205017	1
R-HSA-205025	1
R-HSA-205043	1
R-HSA-209543	1
R-HSA-209560	1
R-HSA-209563	1
R-HSA-210991	1
R-HSA-211859	1
R-HSA-2122948	1
R-HSA-212436	8
R-HSA-212718	1
R-HSA-2129379	1
R-HSA-2173788	1
R-HSA-2173789	1
R-HSA-2173791	1
R-HSA-2219528	6
R-HSA-2219530	6
R-HSA-2262752	5
R-HSA-2404192	3
R-HSA-2428924	3
R-HSA-2428928	3
R-HSA-2555396	1
R-HSA-2559582	3
R-HSA-2559583	3
R-HSA-2562578	1
R-HSA-264870	1
R-HSA-2995383	1
R-HSA-2995410	1
R-HSA-3000170	1
R-HSA-3000171	1
R-HSA-3000178	1
R-HSA-3304349	1
R-HSA-3304351	1
R-HSA-3304356	1
R-HSA-3371378	2
R-HSA-3642278	1
R-HSA-3642279	1
R-HSA-3645790	1
R-HSA-3656532	1
R-HSA-3656534	1
R-HSA-3656535	1
R-HSA-372790	18
R-HSA-373076	18
R-HSA-375165	3
R-HSA-375276	18
R-HSA-380108	18
R-HSA-380994	2
R-HSA-381042	2
R-HSA-381119	2
R-HSA-381340	2
R-HSA-381426	4
R-HSA-382551	1
R-HSA-388396	14
R-HSA-388841	1
R-HSA-389948	1
R-HSA-392499	10
R-HSA-418594	14
R-HSA-419037	3
R-HSA-422475	3
R-HSA-425407	1
R-HSA-445989	2
R-HSA-446203	1
R-HSA-446652	8
R-HSA-447115	3
R-HSA-448424	2
R-HSA-448706	2
R-HSA-449147	44
R-HSA-449836	2
R-HSA-451927	4
R-HSA-4641257	1
R-HSA-4641262	1
R-HSA-4791275	1
R-HSA-4839735	1
R-HSA-4839743	1
R-HSA-4839744	1
R-HSA-4839748	1
R-HSA-500792	18
R-HSA-512988	3
R-HSA-5213460	2
R-HSA-5218859	4
R-HSA-5218900	2
R-HSA-5339716	1
R-HSA-5357769	2
R-HSA-5357786	2
R-HSA-5357801	4
R-HSA-5357905	2
R-HSA-5357956	1
R-HSA-5358747	1
R-HSA-5358749	1
R-HSA-5358751	1
R-HSA-5358752	1
R-HSA-5467337	1
R-HSA-5467340	1
R-HSA-5467348	1
R-HSA-5607764	1
R-HSA-5620971	2
R-HSA-5621481	1
R-HSA-5626978	1
R-HSA-5638302	1
R-HSA-5638303	1
R-HSA-5653656	1
R-HSA-5654219	1
R-HSA-5654221	1
R-HSA-5654227	1
R-HSA-5654228	2
R-HSA-5654687	1
R-HSA-5654688	1
R-HSA-5654689	1
R-HSA-5654693	1
R-HSA-5654695	1
R-HSA-5654696	1
R-HSA-5654699	1
R-HSA-5654700	1
R-HSA-5654704	1
R-HSA-5654706	1
R-HSA-5654708	1
R-HSA-5654710	1
R-HSA-5654712	2
R-HSA-5654716	2
R-HSA-5654719	2
R-HSA-5654720	2
R-HSA-5654726	1
R-HSA-5654727	1
R-HSA-5654732	1
R-HSA-5654733	2
R-HSA-5654736	1
R-HSA-5654738	1
R-HSA-5654741	1
R-HSA-5654743	2
R-HSA-5655253	1
R-HSA-5655302	1
R-HSA-5655332	1
R-HSA-5658623	1
R-HSA-5660668	1
R-HSA-5663202	10
R-HSA-5663205	6
R-HSA-5668541	7
R-HSA-5668914	1
R-HSA-5669034	5
R-HSA-5673001	11
R-HSA-5675482	2
R-HSA-5676594	4
R-HSA-5683057	12
R-HSA-5684996	12
R-HSA-5688426	4
R-HSA-5689603	1
R-HSA-5689880	2
R-HSA-5689901	1
R-HSA-5694530	1
R-HSA-597592	8
R-HSA-6783589	4
R-HSA-6783783	18
R-HSA-6785807	18
R-HSA-6788467	3
R-HSA-6798695	3
R-HSA-6806834	1
R-HSA-6806942	1
R-HSA-6807004	1
R-HSA-6811558	7
R-HSA-68882	1
R-HSA-68886	1
R-HSA-69278	1
R-HSA-69416	2
R-HSA-72613	1
R-HSA-72662	1
R-HSA-72737	1
R-HSA-72766	1
R-HSA-73857	8
R-HSA-73887	4
R-HSA-74160	8
R-HSA-74217	1
R-HSA-74751	3
R-HSA-74752	3
R-HSA-75108	1
R-HSA-75153	1
R-HSA-75157	1
R-HSA-75158	2
R-HSA-75205	1
R-HSA-75893	2
R-HSA-76002	3
R-HSA-76005	3
R-HSA-877300	1
R-HSA-877312	1
R-HSA-879415	1
R-HSA-8851805	1
R-HSA-8851907	1
R-HSA-8853659	3
R-HSA-8853884	1
R-HSA-8854691	5
R-HSA-8856825	1
R-HSA-8856828	1
R-HSA-8864260	2
R-HSA-8865999	1
R-HSA-8866910	2
R-HSA-8874081	1
R-HSA-8875513	1
R-HSA-8875555	1
R-HSA-8875656	1
R-HSA-8875791	1
R-HSA-8875878	1
R-HSA-8877330	2
R-HSA-8878159	1
R-HSA-8878171	4
R-HSA-8931987	1
R-HSA-8939211	2
R-HSA-8939247	1
R-HSA-8939256	1
R-HSA-8941855	1
R-HSA-8941858	1
R-HSA-8950505	2
R-HSA-8951936	1
R-HSA-8953897	5
R-HSA-8956321	1
R-HSA-8957275	3
R-HSA-8963889	1
R-HSA-8963899	1
R-HSA-8983432	2
R-HSA-9006115	1
R-HSA-9006925	7
R-HSA-9006931	2
R-HSA-9006934	9
R-HSA-9006936	1
R-HSA-9008059	1
R-HSA-9009391	1
R-HSA-9012546	4
R-HSA-9013957	1
R-HSA-9014843	1
R-HSA-9018519	2
R-HSA-9020558	2
R-HSA-9020591	3
R-HSA-9020702	3
R-HSA-9020933	1
R-HSA-9025046	1
R-HSA-9034013	1
R-HSA-9034015	1
R-HSA-9034793	1
R-HSA-9034864	1
R-HSA-9036866	1
R-HSA-912526	3
R-HSA-913531	1
R-HSA-933542	1
R-HSA-933543	1
R-HSA-937061	2
R-HSA-948021	1
R-HSA-9603381	1
R-HSA-9607240	1
R-HSA-9634638	1
R-HSA-9645135	1
R-HSA-9645723	1
R-HSA-9658195	4
R-HSA-9660821	1
R-HSA-9660826	2
R-HSA-9662834	2
R-HSA-9662851	2
R-HSA-9664323	1
R-HSA-9664424	2
R-HSA-9664433	2
R-HSA-9675108	3
R-HSA-9679506	1
R-HSA-9680350	1
R-HSA-9682385	1
R-HSA-9686347	1
R-HSA-9693928	1
R-HSA-9694516	1
R-HSA-9700206	2
R-HSA-9701898	1
R-HSA-9705671	1
R-HSA-9705683	1
R-HSA-9706369	1
R-HSA-9706374	1
R-HSA-9706377	1
R-HSA-9711123	1
R-HSA-9725370	2
R-HSA-9725371	1
R-HSA-9732724	1
R-HSA-9734091	1
R-HSA-9734207	1
R-HSA-9734735	1
R-HSA-9735804	1
R-HSA-9748784	2
R-HSA-975138	2
R-HSA-975155	2
R-HSA-9753281	1
R-HSA-9755088	1
R-HSA-9755511	1
R-HSA-9758274	1
R-HSA-975871	2
R-HSA-9759194	1
R-HSA-9818026	1
R-HSA-9824443	4
R-HSA-9824446	2
R-HSA-9830369	1
R-HSA-9830674	1
R-HSA-9839373	1
R-HSA-9839389	1
R-HSA-9843745	2
