# Supplementary material for: Immune dysregulation drives the relapse of peritoneal dialysis-associated peritonitis: a single-center prospective study
Source: Front Immunol. 2026 Jul 3;17:1810227. doi: 10.3389/fimmu.2026.1810227 (PMC13375459; doi:10.3389/fimmu.2026.1810227)
Supplement: Supplementary file 1 [file DataSheet1.zip › summary of proteomics/summary/04.Diff_analysis/COND1/FHVSZH/Enrichment/REACTOME/COND1.FHVSZH.Reactome_Enrichment.txt]

Reactome_ID	Reactome_Name	IDs	S	TS	B	TB	Rich.Factor	P.value	Sig.Sign.P	Q.value	Sig.Sign.Q	S_Up_ID	S_Up_Num	S_Down_ID	S_Down_Num
R-HSA-75205	Dissolution of Fibrin Clot	P00749|uPA	1	3	1	92	1	0.0326086956521737	*	0.300721224944827	ns	P00749|uPA	1		0
R-HSA-6798695	Neutrophil degranulation	P00749|uPA	1	3	3	92	0.3333	0.0956840261188087	ns	0.300721224944827	ns	P00749|uPA	1		0
R-HSA-375165	NCAM signaling for neurite out-growth	Q99748|NRTN	1	3	3	92	0.3333	0.0956840261188087	ns	0.300721224944827	ns		0		0
R-HSA-419037	NCAM1 interactions	Q99748|NRTN	1	3	3	92	0.3333	0.0956840261188087	ns	0.300721224944827	ns		0		0
R-HSA-422475	Axon guidance	Q99748|NRTN	1	3	3	92	0.3333	0.0956840261188087	ns	0.300721224944827	ns		0		0
R-HSA-8853659	RET signaling	Q99748|NRTN	1	3	3	92	0.3333	0.0956840261188087	ns	0.300721224944827	ns		0		0
R-HSA-9675108	Nervous system development	Q99748|NRTN	1	3	3	92	0.3333	0.0956840261188087	ns	0.300721224944827	ns		0		0
R-HSA-168249	Innate Immune System	P00749|uPA	1	3	4	92	0.25	0.126166587036152	ns	0.346958114349418	ns	P00749|uPA	1		0
R-HSA-1266738	Developmental Biology	Q99748|NRTN	1	3	5	92	0.2	0.155956362478102	ns	0.381226663835359	ns		0		0
R-HSA-109582	Hemostasis	P00749|uPA	1	3	6	92	0.1667	0.185061315496098	ns	0.407134894091416	ns	P00749|uPA	1		0
R-HSA-5673001	RAF/MAP kinase cascade	Q99748|NRTN	1	3	11	92	0.0909	0.320592451027234	ns	0.506841398766865	ns		0		0
R-HSA-5683057	MAPK family signaling cascades	Q99748|NRTN	1	3	12	92	0.0833	0.34575569358178	ns	0.506841398766865	ns		0		0
R-HSA-5684996	MAPK1/MAPK3 signaling	Q99748|NRTN	1	3	12	92	0.0833	0.34575569358178	ns	0.506841398766865	ns		0		0
R-HSA-388396	GPCR downstream signalling	Q9NRJ3|CCL28	1	3	14	92	0.0714	0.394202898550725	ns	0.506841398766865	ns		0		0
R-HSA-418594	G alpha (i) signalling events	Q9NRJ3|CCL28	1	3	14	92	0.0714	0.394202898550725	ns	0.506841398766865	ns		0		0
R-HSA-162582	Signal Transduction	Q9NRJ3|CCL28, Q99748|NRTN	2	3	42	92	0.0476	0.43422519509476	ns	0.506841398766865	ns		0		0
R-HSA-372790	Signaling by GPCR	Q9NRJ3|CCL28	1	3	18	92	0.0556	0.483803153368371	ns	0.506841398766865	ns		0		0
R-HSA-373076	Class A/1 (Rhodopsin-like receptors)	Q9NRJ3|CCL28	1	3	18	92	0.0556	0.483803153368371	ns	0.506841398766865	ns		0		0
R-HSA-375276	Peptide ligand-binding receptors	Q9NRJ3|CCL28	1	3	18	92	0.0556	0.483803153368371	ns	0.506841398766865	ns		0		0
R-HSA-380108	Chemokine receptors bind chemokines	Q9NRJ3|CCL28	1	3	18	92	0.0556	0.483803153368371	ns	0.506841398766865	ns		0		0
R-HSA-500792	GPCR ligand binding	Q9NRJ3|CCL28	1	3	18	92	0.0556	0.483803153368371	ns	0.506841398766865	ns		0		0
R-HSA-168256	Immune System	P00749|uPA	1	3	54	92	0.0185	0.932823698041089	ns	0.932823698041089	ns	P00749|uPA	1		0
