# Supplementary material for: Immune dysregulation drives the relapse of peritoneal dialysis-associated peritonitis: a single-center prospective study
Source: Front Immunol. 2026 Jul 3;17:1810227. doi: 10.3389/fimmu.2026.1810227 (PMC13375459; doi:10.3389/fimmu.2026.1810227)
Supplement: Supplementary file 1 [file DataSheet1.zip › summary of proteomics/summary/04.Diff_analysis/COND1/FHVSZH/FHVSZH_diff.txt]

Assay	OlinkID	UniProt	description	GO	KEGG	REACTOME	DO	InterPro	subcellular	FH_1	FH_2	FH_3	FH_4	FH_5	FH_6	ZH_1	ZH_2	ZH_3	ZH_4	ZH_5	ZH_6	Panel	estimate	FH	ZH	statistic	p.value	parameter	conf.low	conf.high	method	alternative	Adjusted_pval	Significant
CCL28	OID00539	Q9NRJ3	C-C motif chemokine 28 (Mucosae-associated epithelial chemokine) (MEC) (Protein CCK1) (Small-inducible cytokine A28)	GO:0070062(extracellular exosome);GO:0005576(extracellular region);GO:0008009(chemokine activity);GO:0060326(cell chemotaxis);GO:0006935(chemotaxis);GO:0006955(immune response);GO:1903237(negative regulation of leukocyte tethering or rolling);GO:0001954(positive regulation of cell-matrix adhesion);GO:0007204(positive regulation of cytosolic calcium ion concentration);GO:0007584(response to nutrie…	04060(Cytokine-cytokine receptor interaction);04061(Viral protein interaction with cytokine and cytokine receptor);04062(Chemokine signaling pathway);04672(Intestinal immune network for IgA production)	R-HSA-162582(Signal Transduction);R-HSA-372790(Signaling by GPCR);R-HSA-373076(Class A/1 (Rhodopsin-like receptors));R-HSA-375276(Peptide ligand-binding receptors);R-HSA-380108(Chemokine receptors bind chemokines);R-HSA-388396(GPCR downstream signalling);R-HSA-418594(G alpha (i) signalling events);R-HSA-500792(GPCR ligand binding)	DOID:3310(atopic dermatitis);DOID:2841(asthma);DOID:37(skin disease)	IPR001811(Chemokine interleukin-8-like domain);IPR000827(CC chemokine, conserved site);IPR036048(Chemokine interleukin-8-like superfamily)	extracellular	-0.71235	-0.71292	-0.17493	-0.61175	-0.88291	-1.21073	-0.67446	-0.27436	-0.08041	0.18411	0.16746	0.07115	Olink Inflammation	-0.616513333333333	-0.717598333333333	-0.101085	-3.1927884409502	0.0096194069113647	9.99081234556477	-1.04681073222729	-0.186215934439381	Welch Two Sample t-test	two.sided	0.611187793457568	yes
uPA	OID00481	P00749	Urokinase-type plasminogen activator (U-plasminogen activator) (uPA) (EC 3.4.21.73) [Cleaved into: Urokinase-type plasminogen activator long chain A; Urokinase-type plasminogen activator short chain A; Urokinase-type plasminogen activator chain B]	GO:0009986(cell surface);GO:0009897(external side of plasma membrane);GO:0070062(extracellular exosome);GO:0005576(extracellular region);GO:0005615(extracellular space);GO:0005925(focal adhesion);GO:0005886(plasma membrane);GO:0098637(protein complex involved in cell-matrix adhesion);GO:0097180(serine protease inhibitor complex);GO:1905370(serine-type endopeptidase complex);GO:0035579(specific gr…	04064(NF-kappa B signaling pathway);04610(Complement and coagulation cascades);05202(Transcriptional misregulation in cancer);05205(Proteoglycans in cancer);05206(MicroRNAs in cancer);05215(Prostate cancer)	R-HSA-109582(Hemostasis);R-HSA-168249(Innate Immune System);R-HSA-168256(Immune System);R-HSA-6798695(Neutrophil degranulation);R-HSA-75205(Dissolution of Fibrin Clot)	DOID:10286(prostate carcinoma);DOID:10361(eosinophilic meningitis);DOID:10591(pre-eclampsia);DOID:10652(Alzheimer's disease);DOID:1115(sarcoma);DOID:12177(common variable immunodeficiency);DOID:127(leiomyoma);DOID:1485(cystic fibrosis);DOID:1612(breast cancer);DOID:162(cancer);DOID:1749(squamous cell carcinoma);DOID:1909(melanoma);DOID:1936(atherosclerosis);DOID:2043(hepatitis B);DOID:2218(blood …	IPR000742(EGF-like domain);IPR043504(Peptidase S1, PA clan, chymotrypsin-like fold);IPR009003(Peptidase S1, PA clan);IPR000001(Kringle);IPR001314(Peptidase S1A, chymotrypsin family);IPR018056(Kringle, conserved site);IPR038178(Kringle superfamily);IPR013806(Kringle-like fold);IPR001254(Serine proteases, trypsin domain);IPR018114(Serine proteases, trypsin family, histidine active site);IPR033116(S…	extracellular	4.14705	7.93862	7.13124	4.96229	5.94989	6.90625	6.27213	9.16103	6.80852	7.94877	8.48443	9.72778	Olink Inflammation	-1.89455333333333	6.17255666666667	8.06711	-2.37177609151719	0.0392577131728516	9.95789518089341	-3.67539114405871	-0.113715522607955	Welch Two Sample t-test	two.sided	0.611187793457568	yes
CD40	OID00542	P25942	Tumor necrosis factor receptor superfamily member 5 (B-cell surface antigen CD40) (Bp50) (CD40L receptor) (CDw40) (CD antigen CD40)	GO:0035631(CD40 receptor complex);GO:0009986(cell surface);GO:0009897(external side of plasma membrane);GO:0070062(extracellular exosome);GO:0043231(intracellular membrane-bounded organelle);GO:0043025(neuronal cell body);GO:0005886(plasma membrane);GO:0043196(varicosity);GO:0003823(antigen binding);GO:0019899(enzyme binding);GO:0019904(protein domain specific binding);GO:0038023(signaling recept…	04060(Cytokine-cytokine receptor interaction);04064(NF-kappa B signaling pathway);04514(Cell adhesion molecules);04620(Toll-like receptor signaling pathway);04672(Intestinal immune network for IgA production);05144(Malaria);05145(Toxoplasmosis);05166(Human T-cell leukemia virus 1 infection);05169(Epstein-Barr virus infection);05202(Transcriptional misregulation in cancer);05310(Asthma);05320(Auto…	-	DOID:10127(cerebral artery occlusion);DOID:1036(chronic leukemia);DOID:1040(chronic lymphocytic leukemia);DOID:10591(pre-eclampsia);DOID:10652(Alzheimer's disease);DOID:1074(kidney failure);DOID:10763(hypertension);DOID:10952(nephritis);DOID:11476(osteoporosis);DOID:12361(Graves' disease);DOID:1240(leukemia);DOID:13375(temporal arteritis);DOID:162(cancer);DOID:1749(squamous cell carcinoma);DOID:1…	IPR001368(TNFR/NGFR cysteine-rich region);IPR020435(Tumour necrosis factor receptor 5);IPR034021(Tumour necrosis factor receptor 5, N-terminal)	extracellular	11.16639	11.31585	12.17934	11.25413	11.08435	10.322	11.08755	11.17289	12.62073	12.83734	13.27044	13.36912	Olink Inflammation	-1.17266833333333	11.2203433333333	12.3930116666667	-2.44107471774625	0.0403132185628485	8.05085718753099	-2.27923319678113	-0.0661034698855412	Welch Two Sample t-test	two.sided	0.611187793457568	yes
NRTN	OID00548	Q99748	Neurturin	GO:0030424(axon);GO:0005576(extracellular region);GO:0005615(extracellular space);GO:0030116(glial cell-derived neurotrophic factor receptor binding);GO:0008083(growth factor activity);GO:1904399(heparan sulfate binding);GO:0030971(receptor tyrosine kinase binding);GO:0005102(signaling receptor binding);GO:0007169(cell surface receptor protein tyrosine kinase signaling pathway);GO:0035860(glial c…	04010(MAPK signaling pathway);04151(PI3K-Akt signaling pathway)	R-HSA-1266738(Developmental Biology);R-HSA-1266738(Developmental Biology);R-HSA-162582(Signal Transduction);R-HSA-375165(NCAM signaling for neurite out-growth);R-HSA-419037(NCAM1 interactions);R-HSA-422475(Axon guidance);R-HSA-422475(Axon guidance);R-HSA-5673001(RAF/MAP kinase cascade);R-HSA-5683057(MAPK family signaling cascades);R-HSA-5684996(MAPK1/MAPK3 signaling);R-HSA-8853659(RET signaling);…	DOID:10487(Hirschsprung's disease)	IPR001839(Transforming growth factor-beta, C-terminal);IPR043401(Glial cell line-derived neurotrophic factor family);IPR029034(Cystine-knot cytokine)	extracellular	-0.46442	-0.54706	-0.83056	-0.81026	-0.29485	-0.61851	-0.74463	-0.81528	-0.81993	-0.62118	-1.00863	-0.99755	Olink Inflammation	0.240256666666667	-0.594276666666667	-0.834533333333333	2.31586039300758	0.0454566170494557	9.11284733686883	0.00601364843311827	0.474499684900215	Welch Two Sample t-test	two.sided	0.611187793457568	yes
TNFRSF9	OID00553	Q07011	Tumor necrosis factor receptor superfamily member 9 (4-1BB ligand receptor) (CDw137) (T-cell antigen 4-1BB homolog) (T-cell antigen ILA) (CD antigen CD137)	GO:0009897(external side of plasma membrane);GO:0005886(plasma membrane);GO:0038023(signaling receptor activity);GO:0006915(apoptotic process);GO:0008285(negative regulation of cell population proliferation);GO:0042127(regulation of cell population proliferation);GO:0033084(regulation of immature T cell proliferation in thymus)	04060(Cytokine-cytokine receptor interaction)	R-HSA-1280215(Cytokine Signaling in Immune system);R-HSA-168256(Immune System);R-HSA-5668541(TNFR2 non-canonical NF-kB pathway);R-HSA-5669034(TNFs bind their physiological receptors)	DOID:12361(Graves' disease);DOID:162(cancer);DOID:418(systemic scleroderma);DOID:684(hepatocellular carcinoma);DOID:7148(rheumatoid arthritis);DOID:848(arthritis);DOID:8778(Crohn's disease);DOID:4(disease)	IPR001368(TNFR/NGFR cysteine-rich region);IPR009030(Growth factor receptor cysteine-rich domain superfamily);IPR020413(Tumour necrosis factor receptor 9);IPR034020(Tumour necrosis factor receptor 9, N-terminal)	extracellular	3.41218	4.72778	5.10245	2.41589	3.03598	3.47325	3.55644	4.16617	4.98201	4.90062	5.94199	6.79417	Olink Inflammation	-1.36231166666667	3.69458833333333	5.0569	-2.14300964595872	0.0582246804778729	9.82261974094964	-2.78221476151723	0.0575914281838946	Welch Two Sample t-test	two.sided	0.611187793457568	no
TGF-alpha	OID00503	P01135	Protransforming growth factor alpha [Cleaved into: Transforming growth factor alpha (TGF-alpha) (EGF-like TGF) (ETGF) (TGF type 1)]	GO:0016323(basolateral plasma membrane);GO:0009986(cell surface);GO:0030669(clathrin-coated endocytic vesicle membrane);GO:0031410(cytoplasmic vesicle);GO:0005789(endoplasmic reticulum membrane);GO:0033116(endoplasmic reticulum-Golgi intermediate compartment membrane);GO:0012507(ER to Golgi transport vesicle membrane);GO:0005576(extracellular region);GO:0005615(extracellular space);GO:0048471(per…	01521(EGFR tyrosine kinase inhibitor resistance);04010(MAPK signaling pathway);04012(ErbB signaling pathway);04014(Ras signaling pathway);04020(Calcium signaling pathway);04151(PI3K-Akt signaling pathway);04915(Estrogen signaling pathway);05200(Pathways in cancer);05210(Colorectal cancer);05211(Renal cell carcinoma);05212(Pancreatic cancer);05214(Glioma);05215(Prostate cancer);05223(Non-small cel…	R-HSA-1257604(PIP3 activates AKT signaling);R-HSA-162582(Signal Transduction);R-HSA-1643685(Disease);R-HSA-1643713(Signaling by EGFR in Cancer);R-HSA-177929(Signaling by EGFR);R-HSA-179812(GRB2 events in EGFR signaling);R-HSA-180292(GAB1 signalosome);R-HSA-180336(SHC1 events in EGFR signaling);R-HSA-182971(EGFR downregulation);R-HSA-199418(Negative regulation of the PI3K/AKT network);R-HSA-199977…	DOID:10286(prostate carcinoma);DOID:10763(hypertension);DOID:162(cancer);DOID:1749(squamous cell carcinoma);DOID:2043(hepatitis B);DOID:2237(hepatitis);DOID:3713(ovary adenocarcinoma);DOID:3717(gastric adenocarcinoma);DOID:3737(verrucous carcinoma);DOID:3770(pulmonary fibrosis);DOID:3963(thyroid gland carcinoma);DOID:3969(papillary thyroid carcinoma);DOID:4029(gastritis);DOID:5082(liver cirrhosis…	IPR000742(EGF-like domain)	extracellular	0.24338	1.11653	1.68267	-0.63899	-0.79684	0.29687	1.42188	0.41935	0.5917	1.59772	2.13918	1.93874	Olink Inflammation	-1.03415833333333	0.31727	1.35142833333333	-2.11955791852082	0.0626129545048416	9.14220475783265	-2.13528106283166	0.066964396164992	Welch Two Sample t-test	two.sided	0.611187793457568	no
MMP-1	OID00510	P03956	Interstitial collagenase (EC 3.4.24.7) (Fibroblast collagenase) (Matrix metalloproteinase-1) (MMP-1) [Cleaved into: 22 kDa interstitial collagenase; 27 kDa interstitial collagenase]	GO:0031012(extracellular matrix);GO:0005576(extracellular region);GO:0005615(extracellular space);GO:0004175(endopeptidase activity);GO:0004222(metalloendopeptidase activity);GO:0008233(peptidase activity);GO:0004252(serine-type endopeptidase activity);GO:0008270(zinc ion binding);GO:0071492(cellular response to UV-A);GO:0030574(collagen catabolic process);GO:0022617(extracellular matrix disassem…	03320(PPAR signaling pathway);04657(IL-17 signaling pathway);04926(Relaxin signaling pathway);05171(Coronavirus disease);05200(Pathways in cancer);05219(Bladder cancer);05323(Rheumatoid arthritis);05417(Lipid and atherosclerosis)	R-HSA-109582(Hemostasis);R-HSA-1280215(Cytokine Signaling in Immune system);R-HSA-1442490(Collagen degradation);R-HSA-1442490(Collagen degradation);R-HSA-1474228(Degradation of the extracellular matrix);R-HSA-1474228(Degradation of the extracellular matrix);R-HSA-1474244(Extracellular matrix organization);R-HSA-1474244(Extracellular matrix organization);R-HSA-1592389(Activation of Matrix Metallop…	DOID:1019(osteomyelitis);DOID:10591(pre-eclampsia);DOID:1074(kidney failure);DOID:1115(sarcoma);DOID:11729(Lyme disease);DOID:11830(myopia);DOID:12365(malaria);DOID:12930(dilated cardiomyopathy);DOID:13378(Kawasaki disease);DOID:13641(exfoliation syndrome);DOID:14069(cerebral malaria);DOID:1612(breast cancer);DOID:162(cancer);DOID:1686(glaucoma);DOID:1749(squamous cell carcinoma);DOID:1909(melano…	IPR021158(Peptidase M10A, cysteine switch, zinc binding site);IPR024079(Metallopeptidase, catalytic domain superfamily);IPR036365(PGBD-like superfamily);IPR018486(Hemopexin, conserved site);IPR021190(Peptidase M10A);IPR002477(Peptidoglycan binding-like);IPR018487(Hemopexin-like repeats);IPR033739(Peptidase M10A, catalytic domain);IPR036375(Hemopexin-like domain superfamily);IPR000585(Hemopexin-li…	extracellular	5.68467	9.42104	8.48084	6.98084	7.61621	6.87329	10.47671	8.70165	7.52627	9.1852	7.69367	11.71851	Olink Inflammation	-1.70752	7.50948166666667	9.21700166666667	-1.99789700566107	0.0749378192803588	9.56609314915901	-3.62359162571164	0.208551625711642	Welch Two Sample t-test	two.sided	0.611187793457568	no
LIF-R	OID00511	P42702	Leukemia inhibitory factor receptor (LIF receptor) (LIF-R) (CD antigen CD118)	GO:0009897(external side of plasma membrane);GO:0070062(extracellular exosome);GO:0005886(plasma membrane);GO:0043235(receptor complex);GO:0005127(ciliary neurotrophic factor receptor binding);GO:0019955(cytokine binding);GO:0004896(cytokine receptor activity);GO:0019838(growth factor binding);GO:0004923(leukemia inhibitory factor receptor activity);GO:0007166(cell surface receptor signaling path…	04060(Cytokine-cytokine receptor interaction);04550(Signaling pathways regulating pluripotency of stem cells);04630(JAK-STAT signaling pathway)	R-HSA-1280215(Cytokine Signaling in Immune system);R-HSA-168256(Immune System);R-HSA-212436(Generic Transcription Pathway);R-HSA-449147(Signaling by Interleukins);R-HSA-6783589(Interleukin-6 family signaling);R-HSA-6788467(IL-6-type cytokine receptor ligand interactions);R-HSA-73857(RNA Polymerase II Transcription);R-HSA-74160(Gene expression (Transcription));R-HSA-8878171(Transcriptional regulat…	DOID:1240(leukemia);DOID:4905(pancreatic carcinoma);DOID:5419(schizophrenia);DOID:684(hepatocellular carcinoma)	IPR003961(Fibronectin type III);IPR036116(Fibronectin type III superfamily);IPR013783(Immunoglobulin-like fold);IPR040817(Leukemia inhibitory factor receptor, D2 domain);IPR040901(Leukemia inhibitory factor receptor, N-terminal);IPR003529(Long hematopoietin receptor, Gp130 family 2, conserved site)	plasma membrane	-0.04801	0.06783	0.49896	-0.4806	-0.26957	0.01962	-0.17347	0.02567	0.27455	0.68878	0.69293	1.18638	Olink Inflammation	-0.484435	-0.035295	0.44914	-1.9720866474538	0.0812453660131456	8.68170630844021	-1.04324576443648	0.0743757644364766	Welch Two Sample t-test	two.sided	0.611187793457568	no
CX3CL1	OID00552	P78423	Fractalkine (C-X3-C motif chemokine 1) (CX3C membrane-anchored chemokine) (Neurotactin) (Small-inducible cytokine D1) [Cleaved into: Processed fractalkine]	GO:0042995(cell projection);GO:0009986(cell surface);GO:0005576(extracellular region);GO:0005615(extracellular space);GO:0016020(membrane);GO:0043005(neuron projection);GO:0043025(neuronal cell body);GO:0048471(perinuclear region of cytoplasm);GO:0005886(plasma membrane);GO:0048020(CCR chemokine receptor binding);GO:0042056(chemoattractant activity);GO:0008009(chemokine activity);GO:0031737(CX3C …	04060(Cytokine-cytokine receptor interaction);04061(Viral protein interaction with cytokine and cytokine receptor);04062(Chemokine signaling pathway);04148(Efferocytosis);04668(TNF signaling pathway);05163(Human cytomegalovirus infection)	R-HSA-162582(Signal Transduction);R-HSA-372790(Signaling by GPCR);R-HSA-373076(Class A/1 (Rhodopsin-like receptors));R-HSA-375276(Peptide ligand-binding receptors);R-HSA-380108(Chemokine receptors bind chemokines);R-HSA-388396(GPCR downstream signalling);R-HSA-418594(G alpha (i) signalling events);R-HSA-500792(GPCR ligand binding)	DOID:10763(hypertension);DOID:114(heart disease);DOID:12177(common variable immunodeficiency);DOID:12365(malaria);DOID:12554(hemolytic-uremic syndrome);DOID:14067(Plasmodium falciparum malaria);DOID:162(cancer);DOID:1803(neuritis);DOID:1936(atherosclerosis);DOID:225(syndrome);DOID:2349(arteriosclerosis);DOID:3310(atopic dermatitis);DOID:3393(coronary artery disease);DOID:418(systemic scleroderma)…	IPR034127(CX3C chemokine domain);IPR036048(Chemokine interleukin-8-like superfamily);IPR001811(Chemokine interleukin-8-like domain);IPR039809(Chemokine beta/gamma/delta)	mitochondria	-1.17122	-1.78425	0.36743	-1.81672	-1.83281	-2.37391	-0.97984	-1.52523	-1.05387	0.48204	0.36872	0.15458	Olink Inflammation	-1.00964666666667	-1.43524666666667	-0.4256	-1.91625110356266	0.0846893939448074	9.8785677025252	-2.18558180703323	0.166288473699894	Welch Two Sample t-test	two.sided	0.611187793457568	no
DNER	OID01213	Q8NFT8	Delta and Notch-like epidermal growth factor-related receptor	GO:0030425(dendrite);GO:0005769(early endosome);GO:0043025(neuronal cell body);GO:0005886(plasma membrane);GO:0005509(calcium ion binding);GO:0030276(clathrin binding);GO:0005112(Notch binding);GO:0004888(transmembrane signaling receptor activity);GO:0007417(central nervous system development);GO:0006897(endocytosis);GO:0010001(glial cell differentiation);GO:0001764(neuron migration);GO:0007220(N…	-	R-HSA-157118(Signaling by NOTCH);R-HSA-162582(Signal Transduction);R-HSA-1980143(Signaling by NOTCH1);R-HSA-2122948(Activated NOTCH1 Transmits Signal to the Nucleus)	-	IPR000742(EGF-like domain);IPR009030(Growth factor receptor cysteine-rich domain superfamily);IPR000152(EGF-type aspartate/asparagine hydroxylation site);IPR013032(EGF-like, conserved site);IPR045769(Delta and Notch-like epidermal growth factor-related receptor, C-terminal);IPR018097(EGF-like calcium-binding, conserved site);IPR001881(EGF-like calcium-binding domain)	extracellular	2.54289	3.25915	4.42938	2.37893	2.65935	2.34467	2.6036	3.63087	3.46301	3.97413	4.24624	5.2102	Olink Inflammation	-0.918946666666667	2.93572833333333	3.854675	-1.90248219536104	0.0864486247190951	9.93906723137454	-1.99608870470875	0.158195371375418	Welch Two Sample t-test	two.sided	0.611187793457568	no
FGF-23	OID00507	Q9GZV9	Fibroblast growth factor 23 (FGF-23) (Phosphatonin) (Tumor-derived hypophosphatemia-inducing factor) [Cleaved into: Fibroblast growth factor 23 N-terminal peptide; Fibroblast growth factor 23 C-terminal peptide]	GO:0005737(cytoplasm);GO:0005788(endoplasmic reticulum lumen);GO:0005576(extracellular region);GO:0005615(extracellular space);GO:0005796(Golgi lumen);GO:0008083(growth factor activity);GO:0005105(type 1 fibroblast growth factor receptor binding);GO:0009887(animal organ morphogenesis);GO:0055074(calcium ion homeostasis);GO:0030154(cell differentiation);GO:0071354(cellular response to interleukin-…	04010(MAPK signaling pathway);04014(Ras signaling pathway);04015(Rap1 signaling pathway);04020(Calcium signaling pathway);04151(PI3K-Akt signaling pathway);04810(Regulation of actin cytoskeleton);04928(Parathyroid hormone synthesis, secretion and action);05200(Pathways in cancer);05218(Melanoma);05224(Breast cancer);05226(Gastric cancer)	R-HSA-109704(PI3K Cascade);R-HSA-112399(IRS-mediated signalling);R-HSA-1226099(Signaling by FGFR in disease);R-HSA-1257604(PIP3 activates AKT signaling);R-HSA-162582(Signal Transduction);R-HSA-1643685(Disease);R-HSA-1839122(Signaling by activated point mutants of FGFR1);R-HSA-1839124(FGFR1 mutant receptor activation);R-HSA-1839126(FGFR2 mutant receptor activation);R-HSA-1839130(Signaling by activ…	DOID:10573(osteomalacia);DOID:10609(rickets);DOID:1074(kidney failure);DOID:11199(hypoparathyroidism);DOID:11202(primary hyperparathyroidism);DOID:12466(secondary hyperparathyroidism);DOID:13543(hyperparathyroidism);DOID:182(calcinosis);DOID:1936(atherosclerosis);DOID:225(syndrome);DOID:557(kidney disease);DOID:7998(hyperthyroidism);DOID:9351(diabetes mellitus)	IPR002209(Fibroblast growth factor family);IPR008996(Cytokine IL1/FGF)	extracellular	6.04731	5.83325	2.56466	2.59138	3.41917	1.11528	3.43616	3.84795	6.54071	8.48664	4.67151	8.57681	Olink Inflammation	-2.331455	3.595175	5.92663	-1.89678271319245	0.0877415605675952	9.78110681709254	-5.07853134908022	0.415621349080223	Welch Two Sample t-test	two.sided	0.611187793457568	no
IL-15RA	OID00514	Q13261	Interleukin-15 receptor subunit alpha (IL-15 receptor subunit alpha) (IL-15R-alpha) (IL-15RA) (CD antigen CD215) [Cleaved into: Soluble interleukin-15 receptor subunit alpha (sIL-15 receptor subunit alpha) (sIL-15R-alpha) (sIL-15RA)]	GO:0009986(cell surface);GO:0030659(cytoplasmic vesicle membrane);GO:0005789(endoplasmic reticulum membrane);GO:0005768(endosome);GO:0005576(extracellular region);GO:0000139(Golgi membrane);GO:0031965(nuclear membrane);GO:0005886(plasma membrane);GO:0004896(cytokine receptor activity);GO:0042010(interleukin-15 receptor activity);GO:0019901(protein kinase binding);GO:0007259(cell surface receptor …	04060(Cytokine-cytokine receptor interaction);04630(JAK-STAT signaling pathway);04672(Intestinal immune network for IgA production);05166(Human T-cell leukemia virus 1 infection);05200(Pathways in cancer)	R-HSA-1280215(Cytokine Signaling in Immune system);R-HSA-1280215(Cytokine Signaling in Immune system);R-HSA-168256(Immune System);R-HSA-168256(Immune System);R-HSA-449147(Signaling by Interleukins);R-HSA-449147(Signaling by Interleukins);R-HSA-451927(Interleukin-2 family signaling);R-HSA-451927(Interleukin-2 family signaling);R-HSA-8983432(Interleukin-15 signaling);R-HSA-8983432(Interleukin-15 si…	DOID:162(cancer);DOID:225(syndrome);DOID:4(disease);DOID:4766(embryoma)	IPR000436(Sushi/SCR/CCP domain);IPR035976(Sushi/SCR/CCP superfamily);IPR042372(Interleukin-15 receptor subunit alpha)	extracellular	-0.30304	-0.98026	-0.21346	-0.90944	-1.18314	-0.95553	-0.84231	-0.36815	-0.14646	-0.06561	-0.65727	0.77901	Olink Inflammation	-0.54068	-0.757478333333333	-0.216798333333333	-1.90240638010297	0.08974193681103	8.94542256664755	-1.18420265616647	0.102842656166466	Welch Two Sample t-test	two.sided	0.611187793457568	no
PD-L1	OID00518	Q9NZQ7	Programmed cell death 1 ligand 1 (PD-L1) (PDCD1 ligand 1) (Programmed death ligand 1) (hPD-L1) (B7 homolog 1) (B7-H1) (CD antigen CD274)	GO:0015629(actin cytoskeleton);GO:0031901(early endosome membrane);GO:0009897(external side of plasma membrane);GO:0070062(extracellular exosome);GO:0005654(nucleoplasm);GO:0005886(plasma membrane);GO:0055038(recycling endosome membrane);GO:0048018(receptor ligand activity);GO:0003713(transcription coactivator activity);GO:0002250(adaptive immune response);GO:0007166(cell surface receptor signali…	04514(Cell adhesion molecules);05235(PD-L1 expression and PD-1 checkpoint pathway in cancer)	R-HSA-1280218(Adaptive Immune System);R-HSA-162582(Signal Transduction);R-HSA-168256(Immune System);R-HSA-201556(Signaling by ALK);R-HSA-388841(Costimulation by the CD28 family);R-HSA-389948(PD-1 signaling);R-HSA-9006934(Signaling by Receptor Tyrosine Kinases);R-HSA-9701898(STAT3 nuclear events downstream of ALK signaling)	DOID:12361(Graves' disease);DOID:1240(leukemia);DOID:13774(Addison's disease);DOID:162(cancer);DOID:1749(squamous cell carcinoma);DOID:1883(hepatitis C);DOID:1909(melanoma);DOID:2043(hepatitis B);DOID:2237(hepatitis);DOID:225(syndrome);DOID:399(tuberculosis);DOID:409(liver disease);DOID:417(autoimmune disease);DOID:526(human immunodeficiency virus infectious disease);DOID:552(pneumonia);DOID:635(…	IPR007110(Immunoglobulin-like domain);IPR013106(Immunoglobulin V-set domain);IPR013162(CD80-like, immunoglobulin C2-set);IPR003599(Immunoglobulin subtype);IPR036179(Immunoglobulin-like domain superfamily);IPR013783(Immunoglobulin-like fold)	peroxisome	3.61868	3.87035	5.15493	2.92157	3.4722	3.87344	4.02127	3.81694	4.16542	5.34711	4.86996	6.49208	Olink Inflammation	-0.966935	3.81852833333333	4.78546333333333	-1.88455005880427	0.0915483172333584	9.16392067626207	-2.12445752943626	0.190587529436263	Welch Two Sample t-test	two.sided	0.611187793457568	no
HGF	OID00522	P14210	Hepatocyte growth factor (Hepatopoietin-A) (Scatter factor) (SF) [Cleaved into: Hepatocyte growth factor alpha chain; Hepatocyte growth factor beta chain]	GO:0005576(extracellular region);GO:0005615(extracellular space);GO:0016020(membrane);GO:0031093(platelet alpha granule lumen);GO:0042056(chemoattractant activity);GO:0008083(growth factor activity);GO:0042802(identical protein binding);GO:0005102(signaling receptor binding);GO:0060326(cell chemotaxis);GO:0000902(cell morphogenesis);GO:0035729(cellular response to hepatocyte growth factor stimulu…	01521(EGFR tyrosine kinase inhibitor resistance);04010(MAPK signaling pathway);04014(Ras signaling pathway);04015(Rap1 signaling pathway);04020(Calcium signaling pathway);04151(PI3K-Akt signaling pathway);04510(Focal adhesion);05144(Malaria);05200(Pathways in cancer);05205(Proteoglycans in cancer);05208(Chemical carcinogenesis);05211(Renal cell carcinoma);05218(Melanoma);05223(Non-small cell lung…	R-HSA-109582(Hemostasis);R-HSA-114608(Platelet degranulation );R-HSA-1257604(PIP3 activates AKT signaling);R-HSA-1266695(Interleukin-7 signaling);R-HSA-1280215(Cytokine Signaling in Immune system);R-HSA-1280215(Cytokine Signaling in Immune system);R-HSA-162582(Signal Transduction);R-HSA-1643685(Disease);R-HSA-168256(Immune System);R-HSA-168256(Immune System);R-HSA-199418(Negative regulation of th…	DOID:10223(dermatomyositis);DOID:10286(prostate carcinoma);DOID:10303(sialadenitis);DOID:10361(eosinophilic meningitis);DOID:10763(hypertension);DOID:10825(essential hypertension);DOID:10952(nephritis);DOID:11123(Henoch-Schoenlein purpura);DOID:11247(disseminated intravascular coagulation);DOID:11476(osteoporosis);DOID:11830(myopia);DOID:12236(primary biliary cholangitis);DOID:12351(alcoholic hep…	IPR038178(Kringle superfamily);IPR043504(Peptidase S1, PA clan, chymotrypsin-like fold);IPR000001(Kringle);IPR003609(PAN/Apple domain);IPR018056(Kringle, conserved site);IPR001254(Serine proteases, trypsin domain);IPR027284(Hepatocyte growth factor);IPR013806(Kringle-like fold);IPR009003(Peptidase S1, PA clan);IPR001314(Peptidase S1A, chymotrypsin family);IPR024174(Hepatocyte growth factor/Macrop…	extracellular	7.94063	7.93166	8.46101	6.06427	5.78868	7.00438	6.52614	9.74505	7.19327	10.54611	8.41279	9.59733	Olink Inflammation	-1.47167666666667	7.19843833333333	8.670115	-1.88056991109259	0.0930068381348473	8.9225181520978	-3.24431804294158	0.300964709608246	Welch Two Sample t-test	two.sided	0.611187793457568	no
SIRT2	OID00538	Q8IXJ6	NAD-dependent protein deacetylase sirtuin-2 (EC 2.3.1.286) (NAD-dependent protein defatty-acylase sirtuin-2) (EC 2.3.1.-) (Regulatory protein SIR2 homolog 2) (SIR2-like protein 2)	GO:0005814(centriole);GO:0005813(centrosome);GO:0005677(chromatin silencing complex);GO:0005694(chromosome);GO:0000781(chromosome, telomeric region);GO:0005737(cytoplasm);GO:0005829(cytosol);GO:0097386(glial cell projection);GO:0030426(growth cone);GO:0000792(heterochromatin);GO:0044224(juxtaparanode region of axon);GO:0043219(lateral loop);GO:0072687(meiotic spindle);GO:0005874(microtubule);GO:0…	00760(Nicotinate and nicotinamide metabolism);01100(Metabolic pathways)	R-HSA-1640170(Cell Cycle);R-HSA-2555396(Mitotic Metaphase and Anaphase);R-HSA-2995383(Initiation of Nuclear Envelope (NE) Reformation);R-HSA-2995410(Nuclear Envelope (NE) Reassembly);R-HSA-68882(Mitotic Anaphase);R-HSA-68886(M Phase);R-HSA-69278(Cell Cycle, Mitotic)	DOID:12858(Huntington's disease);DOID:14330(Parkinson's disease);DOID:3083(chronic obstructive pulmonary disease)	IPR017328(Sirtuin, class I);IPR003000(Sirtuin family);IPR026591(Sirtuin, catalytic core small domain superfamily);IPR029035(DHS-like NAD/FAD-binding domain superfamily);IPR026590(Sirtuin family, catalytic core domain)	cytosol	-0.1859	0.73066	0.6246	-0.11608	-1.41471	-1.63084	-0.19685	0.07993	0.21731	1.10287	0.53735	1.81526	Olink Inflammation	-0.92469	-0.332045	0.592645	-1.81851235564348	0.101396789243023	9.26402634375344	-2.06998967393962	0.220609673939616	Welch Two Sample t-test	two.sided	0.614292830239975	no
IL7	OID00478	P13232	Interleukin-7 (IL-7)	GO:0062023(collagen-containing extracellular matrix);GO:0005576(extracellular region);GO:0005615(extracellular space);GO:0005125(cytokine activity);GO:0008083(growth factor activity);GO:0005139(interleukin-7 receptor binding);GO:0009887(animal organ morphogenesis);GO:0042100(B cell proliferation);GO:0045453(bone resorption);GO:0007267(cell-cell signaling);GO:0019221(cytokine-mediated signaling pa…	04060(Cytokine-cytokine receptor interaction);04151(PI3K-Akt signaling pathway);04630(JAK-STAT signaling pathway);04640(Hematopoietic cell lineage);05200(Pathways in cancer)	R-HSA-1266695(Interleukin-7 signaling);R-HSA-1266695(Interleukin-7 signaling);R-HSA-1280215(Cytokine Signaling in Immune system);R-HSA-1280215(Cytokine Signaling in Immune system);R-HSA-168256(Immune System);R-HSA-168256(Immune System);R-HSA-449147(Signaling by Interleukins);R-HSA-449147(Signaling by Interleukins)	DOID:1037(lymphoid leukemia);DOID:11198(DiGeorge syndrome);DOID:12140(Chagas disease);DOID:12177(common variable immunodeficiency);DOID:1240(leukemia);DOID:12894(Sjogren's syndrome);DOID:162(cancer);DOID:225(syndrome);DOID:3770(pulmonary fibrosis);DOID:526(human immunodeficiency virus infectious disease);DOID:6000(congestive heart failure);DOID:612(primary immunodeficiency disease);DOID:614(lymph…	IPR018049(Interleukin-7/Interleukin-9, conserved site);IPR038325(Interleukin-7 superfamily);IPR001181(Interleukin-7)	extracellular	-0.1385	-0.44221	-0.51407	-0.17339	-0.64305	-0.16206	-0.43964	0.00022	0.1278	0.19605	-0.51036	0.23021	Olink Inflammation	-0.279593333333333	-0.345546666666667	-0.0659533333333333	-1.74763756040395	0.115815659298983	8.65269326648087	-0.643727862041219	0.0845411953745519	Welch Two Sample t-test	two.sided	0.614292830239975	no
IL5	OID00559	P05113	Interleukin-5 (IL-5) (B-cell differentiation factor I) (Eosinophil differentiation factor) (T-cell replacing factor) (TRF)	GO:0005576(extracellular region);GO:0005615(extracellular space);GO:0005125(cytokine activity);GO:0008083(growth factor activity);GO:0005137(interleukin-5 receptor binding);GO:0006955(immune response);GO:0006954(inflammatory response);GO:0038043(interleukin-5-mediated signaling pathway);GO:0030890(positive regulation of B cell proliferation);GO:0045893(positive regulation of DNA-templated transcr…	04060(Cytokine-cytokine receptor interaction);04630(JAK-STAT signaling pathway);04640(Hematopoietic cell lineage);04657(IL-17 signaling pathway);04658(Th1 and Th2 cell differentiation);04660(T cell receptor signaling pathway);04664(Fc epsilon RI signaling pathway);04672(Intestinal immune network for IgA production);05200(Pathways in cancer);05310(Asthma);05320(Autoimmune thyroid disease);05321(In…	R-HSA-1280215(Cytokine Signaling in Immune system);R-HSA-162582(Signal Transduction);R-HSA-168256(Immune System);R-HSA-449147(Signaling by Interleukins);R-HSA-451927(Interleukin-2 family signaling);R-HSA-512988(Interleukin-3, Interleukin-5 and GM-CSF signaling);R-HSA-5673001(RAF/MAP kinase cascade);R-HSA-5683057(MAPK family signaling cascades);R-HSA-5684996(MAPK1/MAPK3 signaling);R-HSA-912526(Int…	DOID:1024(leprosy);DOID:10955(strongyloidiasis);DOID:12177(common variable immunodeficiency);DOID:1240(leukemia);DOID:1395(schistosomiasis);DOID:2326(gastroenteritis);DOID:3310(atopic dermatitis);DOID:3770(pulmonary fibrosis);DOID:4031(eosinophilic gastroenteritis);DOID:4481(allergic rhinitis);DOID:4483(rhinitis);DOID:5223(infertility);DOID:552(pneumonia);DOID:6000(congestive heart failure);DOID:…	IPR009079(Four-helical cytokine-like, core);IPR000186(Interleukin-5)	extracellular	0.05206	-0.11173	-0.70046	0.02599	-0.64042	-0.67865	-0.09484	0.31476	0.42975	0.79223	-0.4404	-0.50013	Olink Inflammation	-0.425763333333333	-0.342201666666667	0.0835616666666667	-1.65014052518827	0.13313405627695	9.04763308459658	-1.00896892353481	0.157442256868139	Welch Two Sample t-test	two.sided	0.614292830239975	no
IL13	OID00525	P35225	Interleukin-13 (IL-13)	GO:0005737(cytoplasm);GO:0009897(external side of plasma membrane);GO:0005576(extracellular region);GO:0005615(extracellular space);GO:0005125(cytokine activity);GO:0005144(interleukin-13 receptor binding);GO:0071345(cellular response to cytokine stimulus);GO:0071260(cellular response to mechanical stimulus);GO:0006955(immune response);GO:0006954(inflammatory response);GO:0042116(macrophage activ…	04060(Cytokine-cytokine receptor interaction);04630(JAK-STAT signaling pathway);04657(IL-17 signaling pathway);04658(Th1 and Th2 cell differentiation);04664(Fc epsilon RI signaling pathway);05200(Pathways in cancer);05310(Asthma);05321(Inflammatory bowel disease)	R-HSA-1280215(Cytokine Signaling in Immune system);R-HSA-168256(Immune System);R-HSA-446652(Interleukin-1 family signaling);R-HSA-449147(Signaling by Interleukins);R-HSA-6785807(Interleukin-4 and Interleukin-13 signaling);R-HSA-9012546(Interleukin-18 signaling)	DOID:11678(onchocerciasis);DOID:11963(esophagitis);DOID:1205(allergic disease);DOID:12053(cryptococcosis);DOID:12361(Graves' disease);DOID:12895(keratoconjunctivitis sicca);DOID:13922(eosinophilic esophagitis);DOID:1395(schistosomiasis);DOID:1555(urticaria);DOID:162(cancer);DOID:1749(squamous cell carcinoma);DOID:225(syndrome);DOID:2320(obstructive lung disease);DOID:3083(chronic obstructive pulm…	IPR001325(Interleukin-4/interleukin-13);IPR020470(Interleukin-13);IPR009079(Four-helical cytokine-like, core);IPR018096(Interleukin-4/interleukin-13, conserved site)	extracellular	-0.22288	-1.60947	-1.62714	-0.76049	-0.48137	-1.87648	-0.72739	-0.81814	-0.47115	-0.03556	-0.72755	-0.72097	Olink Inflammation	-0.512845	-1.096305	-0.58346	-1.66803352753159	0.140999355273474	6.72427362731001	-1.24594730036766	0.220257300367658	Welch Two Sample t-test	two.sided	0.614292830239975	no
Flt3L	OID00533	P49771	Fms-related tyrosine kinase 3 ligand (Flt3 ligand) (Flt3L) (SL cytokine)	GO:0009986(cell surface);GO:0005829(cytosol);GO:0005576(extracellular region);GO:0005615(extracellular space);GO:0016020(membrane);GO:0005886(plasma membrane);GO:0005125(cytokine activity);GO:0030971(receptor tyrosine kinase binding);GO:0005102(signaling receptor binding);GO:0035162(embryonic hemopoiesis);GO:0008284(positive regulation of cell population proliferation);GO:0007165(signal transduct…	04010(MAPK signaling pathway);04014(Ras signaling pathway);04151(PI3K-Akt signaling pathway);04640(Hematopoietic cell lineage);05200(Pathways in cancer)	R-HSA-109704(PI3K Cascade);R-HSA-112399(IRS-mediated signalling);R-HSA-1257604(PIP3 activates AKT signaling);R-HSA-1280215(Cytokine Signaling in Immune system);R-HSA-1280215(Cytokine Signaling in Immune system);R-HSA-162582(Signal Transduction);R-HSA-1643685(Disease);R-HSA-168256(Immune System);R-HSA-168256(Immune System);R-HSA-199418(Negative regulation of the PI3K/AKT network);R-HSA-2219528(PI3…	DOID:1240(leukemia);DOID:162(cancer);DOID:3405(histiocytosis);DOID:7148(rheumatoid arthritis);DOID:7166(thyroiditis);DOID:7188(autoimmune thyroiditis);DOID:848(arthritis)	IPR004213(Flt3 ligand);IPR009079(Four-helical cytokine-like, core)	extracellular	4.3134	5.14704	6.5208	4.14731	3.76272	5.29497	4.88281	5.10885	5.05099	6.13454	6.02197	7.23844	Olink Inflammation	-0.875226666666667	4.86437333333333	5.7396	-1.5866246815625	0.144012609427591	9.89239243843394	-2.10614522947234	0.355691896139004	Welch Two Sample t-test	two.sided	0.614292830239975	no
TSLP	OID00497	Q969D9	Thymic stromal lymphopoietin	GO:0005576(extracellular region);GO:0005615(extracellular space);GO:0005125(cytokine activity);GO:0005139(interleukin-7 receptor binding);GO:0061844(antimicrobial humoral immune response mediated by antimicrobial peptide);GO:0007259(cell surface receptor signaling pathway via JAK-STAT);GO:0050832(defense response to fungus);GO:0050829(defense response to Gram-negative bacterium);GO:0038111(interl…	04060(Cytokine-cytokine receptor interaction);04630(JAK-STAT signaling pathway)	R-HSA-1266695(Interleukin-7 signaling);R-HSA-1266695(Interleukin-7 signaling);R-HSA-1280215(Cytokine Signaling in Immune system);R-HSA-1280215(Cytokine Signaling in Immune system);R-HSA-168256(Immune System);R-HSA-168256(Immune System);R-HSA-449147(Signaling by Interleukins);R-HSA-449147(Signaling by Interleukins)	DOID:1205(allergic disease);DOID:12306(vitiligo);DOID:3083(chronic obstructive pulmonary disease);DOID:3310(atopic dermatitis);DOID:37(skin disease);DOID:4029(gastritis);DOID:4481(allergic rhinitis);DOID:4483(rhinitis);DOID:848(arthritis)	IPR029189(Thymic stromal lymphopoietin);IPR038329(Thymic stromal lymphopoietin superfamily)	extracellular	0.13132	-2.87816	-0.88683	-0.26186	-1.22756	-0.21377	-0.18484	0.2619	-0.09815	-0.55247	-0.938	1.22245	Olink Inflammation	-0.841291666666667	-0.889476666666667	-0.048185	-1.5586971297787	0.154150376537528	8.82839312639077	-2.06589648068905	0.383313147355714	Welch Two Sample t-test	two.sided	0.614292830239975	no
IL33	OID00543	O95760	Interleukin-33 (IL-33) (Interleukin-1 family member 11) (IL-1F11) (Nuclear factor from high endothelial venules) (NF-HEV) [Cleaved into: Interleukin-33 (95-270); Interleukin-33 (99-270); Interleukin-33 (109-270)]	GO:0005694(chromosome);GO:0005737(cytoplasm);GO:0005576(extracellular region);GO:0005615(extracellular space);GO:0043231(intracellular membrane-bounded organelle);GO:0005654(nucleoplasm);GO:0005634(nucleus);GO:0030133(transport vesicle);GO:0005125(cytokine activity);GO:0002112(interleukin-33 receptor binding);GO:0071260(cellular response to mechanical stimulus);GO:0051607(defense response to viru…	04060(Cytokine-cytokine receptor interaction);04217(Necroptosis);04623(Cytosolic DNA-sensing pathway);05164(Influenza A)	R-HSA-1257604(PIP3 activates AKT signaling);R-HSA-1280215(Cytokine Signaling in Immune system);R-HSA-162582(Signal Transduction);R-HSA-168256(Immune System);R-HSA-199418(Negative regulation of the PI3K/AKT network);R-HSA-392499(Metabolism of proteins);R-HSA-446652(Interleukin-1 family signaling);R-HSA-449147(Signaling by Interleukins);R-HSA-5688426(Deubiquitination);R-HSA-5689880(Ub-specific proc…	DOID:178(vascular disease);DOID:4481(allergic rhinitis);DOID:7148(rheumatoid arthritis);DOID:848(arthritis)	IPR026145(Interleukin-33)	nuclear	-0.17189	-0.58737	-0.30122	-1.26074	-0.72523	-0.98677	-0.50895	-0.33325	0.40858	0.42801	-1.2462	0.08437	Olink Inflammation	-0.47763	-0.672203333333333	-0.194573333333333	-1.53715407967457	0.160543393667638	8.51432854952922	-1.18669517503424	0.231435175034242	Welch Two Sample t-test	two.sided	0.614292830239975	no
NT-3	OID00554	P20783	Neurotrophin-3 (NT-3) (HDNF) (Nerve growth factor 2) (NGF-2) (Neurotrophic factor)	GO:0030424(axon);GO:0030425(dendrite);GO:0005576(extracellular region);GO:0005615(extracellular space);GO:0008021(synaptic vesicle);GO:0042056(chemoattractant activity);GO:0008083(growth factor activity);GO:0005163(nerve growth factor receptor binding);GO:0005102(signaling receptor binding);GO:0090630(activation of GTPase activity);GO:0032148(activation of protein kinase B activity);GO:0007169(ce…	04010(MAPK signaling pathway);04014(Ras signaling pathway);04151(PI3K-Akt signaling pathway);04722(Neurotrophin signaling pathway)	R-HSA-1257604(PIP3 activates AKT signaling);R-HSA-162582(Signal Transduction);R-HSA-162582(Signal Transduction);R-HSA-1643685(Disease);R-HSA-166520(Signaling by NTRKs);R-HSA-166520(Signaling by NTRKs);R-HSA-199418(Negative regulation of the PI3K/AKT network);R-HSA-2219528(PI3K/AKT Signaling in Cancer);R-HSA-2219530(Constitutive Signaling by Aberrant PI3K in Cancer);R-HSA-5663202(Diseases of signa…	DOID:10908(hydrocephalus);DOID:1909(melanoma);DOID:3083(chronic obstructive pulmonary disease);DOID:3770(pulmonary fibrosis);DOID:5419(schizophrenia);DOID:552(pneumonia);DOID:850(lung disease);DOID:9415(allergic asthma)	IPR019846(Nerve growth factor conserved site);IPR002072(Nerve growth factor-related);IPR045815(Neutrophin-3, N-terminal);IPR029034(Cystine-knot cytokine);IPR015578(Neurotrophin-3);IPR020408(Nerve growth factor-like)	extracellular	-0.22945	-1.01122	-0.98485	-0.49558	-0.66962	-0.78675	-0.92674	-0.35072	-0.70941	0.14374	-0.52733	0.61176	Olink Inflammation	-0.403128333333333	-0.696245	-0.293116666666667	-1.5265324764012	0.167638140374677	7.54619242512106	-1.01853420218924	0.212277535522576	Welch Two Sample t-test	two.sided	0.614292830239975	no
4E-BP1	OID00536	Q13541	Eukaryotic translation initiation factor 4E-binding protein 1 (4E-BP1) (eIF4E-binding protein 1) (Phosphorylated heat- and acid-stable protein regulated by insulin 1) (PHAS-I)	GO:0005737(cytoplasm);GO:0005829(cytosol);GO:0005634(nucleus);GO:0008190(eukaryotic initiation factor 4E binding);GO:0031369(translation initiation factor binding);GO:0030371(translation repressor activity);GO:0000082(G1/S transition of mitotic cell cycle);GO:0017148(negative regulation of translation);GO:0045947(negative regulation of translational initiation);GO:0045931(positive regulation of m…	01521(EGFR tyrosine kinase inhibitor resistance);04012(ErbB signaling pathway);04066(HIF-1 signaling pathway);04150(mTOR signaling pathway);04151(PI3K-Akt signaling pathway);04152(AMPK signaling pathway);04211(Longevity regulating pathway);04218(Cellular senescence);04910(Insulin signaling pathway);05163(Human cytomegalovirus infection);05165(Human papillomavirus infection);05168(Herpes simplex v…	R-HSA-162582(Signal Transduction);R-HSA-165159(MTOR signalling);R-HSA-166208(mTORC1-mediated signalling);R-HSA-392499(Metabolism of proteins);R-HSA-72613(Eukaryotic Translation Initiation);R-HSA-72662(Activation of the mRNA upon binding of the cap-binding complex and eIFs, and subsequent binding to 43S);R-HSA-72737(Cap-dependent Translation Initiation);R-HSA-72766(Translation)	DOID:1240(leukemia);DOID:162(cancer);DOID:1749(squamous cell carcinoma);DOID:1909(melanoma);DOID:3910(lung adenocarcinoma);DOID:4001(ovarian carcinoma)	IPR008606(Eukaryotic translation initiation factor 4E binding)	mitochondria	1.12466	3.66271	4.78111	1.73144	1.08183	1.72827	1.80209	1.93545	3.15936	4.45995	4.93367	6.15037	Olink Inflammation	-1.38847833333333	2.35167	3.74014833333333	-1.47414730490266	0.171758555854428	9.82132689062888	-3.49231725221733	0.715360585550666	Welch Two Sample t-test	two.sided	0.614292830239975	no
IL-10RA	OID00508	Q13651	Interleukin-10 receptor subunit alpha (IL-10 receptor subunit alpha) (IL-10R subunit alpha) (IL-10RA) (CDw210a) (Interleukin-10 receptor subunit 1) (IL-10R subunit 1) (IL-10R1) (CD antigen CD210)	GO:0016324(apical plasma membrane);GO:0005829(cytosol);GO:0005886(plasma membrane);GO:0019969(interleukin-10 binding);GO:0004920(interleukin-10 receptor activity);GO:0038023(signaling receptor activity);GO:0019221(cytokine-mediated signaling pathway);GO:0140105(interleukin-10-mediated signaling pathway);GO:0060729(intestinal epithelial structure maintenance);GO:0010507(negative regulation of auto…	04060(Cytokine-cytokine receptor interaction);04061(Viral protein interaction with cytokine and cytokine receptor);04630(JAK-STAT signaling pathway);05145(Toxoplasmosis);05152(Tuberculosis);05163(Human cytomegalovirus infection)	R-HSA-1280215(Cytokine Signaling in Immune system);R-HSA-1643685(Disease);R-HSA-168256(Immune System);R-HSA-449147(Signaling by Interleukins);R-HSA-5663202(Diseases of signal transduction by growth factor receptors and second messengers);R-HSA-6783783(Interleukin-10 signaling);R-HSA-9700206(Signaling by ALK in cancer);R-HSA-9725370(Signaling by ALK fusions and activated point mutants);R-HSA-97253…	DOID:162(cancer);DOID:1883(hepatitis C);DOID:2237(hepatitis);DOID:3083(chronic obstructive pulmonary disease);DOID:3612(retinitis);DOID:4450(renal cell carcinoma);DOID:5327(retinal detachment);DOID:5419(schizophrenia);DOID:635(acquired immunodeficiency syndrome);DOID:5409(lung small cell carcinoma);DOID:4(disease);DOID:9074(systemic lupus erythematosus)	IPR036116(Fibronectin type III superfamily);IPR013783(Immunoglobulin-like fold);IPR003961(Fibronectin type III)	extr_plas	-0.58018	-0.76779	-0.64622	-0.71588	-0.56189	-0.53898	-0.70095	-0.31967	-0.82679	-0.57001	-0.08106	0.05104	Olink Inflammation	-0.22725	-0.635156666666667	-0.407906666666667	-1.53827026415528	0.177650109528994	5.68002489946205	-0.59372846822248	0.13922846822248	Welch Two Sample t-test	two.sided	0.614292830239975	no
TRAIL	OID00488	P50591	Tumor necrosis factor ligand superfamily member 10 (Apo-2 ligand) (Apo-2L) (TNF-related apoptosis-inducing ligand) (Protein TRAIL) (CD antigen CD253)	GO:0070062(extracellular exosome);GO:0005576(extracellular region);GO:0005886(plasma membrane);GO:0005125(cytokine activity);GO:0042802(identical protein binding);GO:0005102(signaling receptor binding);GO:0045569(TRAIL binding);GO:0005164(tumor necrosis factor receptor binding);GO:0008270(zinc ion binding);GO:0006915(apoptotic process);GO:0007267(cell-cell signaling);GO:0006955(immune response);G…	04060(Cytokine-cytokine receptor interaction);04061(Viral protein interaction with cytokine and cytokine receptor);04068(FoxO signaling pathway);04210(Apoptosis);04217(Necroptosis);04650(Natural killer cell mediated cytotoxicity);05130(Pathogenic Escherichia coli infection);05132(Salmonella infection);05164(Influenza A);05417(Lipid and atherosclerosis)	R-HSA-109581(Apoptosis);R-HSA-140534(Caspase activation via Death Receptors in the presence of ligand);R-HSA-162582(Signal Transduction);R-HSA-3371378(Regulation by c-FLIP);R-HSA-5213460(RIPK1-mediated regulated necrosis);R-HSA-5218859(Regulated Necrosis);R-HSA-5218900(CASP8 activity is inhibited);R-HSA-5357769(Caspase activation via extrinsic apoptotic signalling pathway);R-HSA-5357801(Programme…	DOID:10286(prostate carcinoma);DOID:1036(chronic leukemia);DOID:1037(lymphoid leukemia);DOID:1040(chronic lymphocytic leukemia);DOID:10652(Alzheimer's disease);DOID:10952(nephritis);DOID:1115(sarcoma);DOID:12236(primary biliary cholangitis);DOID:1240(leukemia);DOID:12930(dilated cardiomyopathy);DOID:1520(colon carcinoma);DOID:1588(thrombocytopenia);DOID:1612(breast cancer);DOID:162(cancer);DOID:1…	IPR008983(Tumour necrosis factor-like domain superfamily);IPR021184(Tumour necrosis factor, conserved site);IPR017355(Tumour necrosis factor ligand 10/11);IPR006052(Tumour necrosis factor domain)	extracellular	0.59115	1.26402	2.76921	-0.31032	0.13533	0.49164	0.882	1.68185	0.73906	1.6755	1.88167	2.79134	Olink Inflammation	-0.785065	0.823505	1.60857	-1.46031389956529	0.178798900405254	8.84330268580687	-2.00449386318474	0.434363863184737	Welch Two Sample t-test	two.sided	0.614292830239975	no
TWEAK	OID00555	O43508	Tumor necrosis factor ligand superfamily member 12 (APO3 ligand) (TNF-related weak inducer of apoptosis) (TWEAK) [Cleaved into: Tumor necrosis factor ligand superfamily member 12, membrane form; Tumor necrosis factor ligand superfamily member 12, secreted form]	GO:0005576(extracellular region);GO:0005615(extracellular space);GO:0048471(perinuclear region of cytoplasm);GO:0005886(plasma membrane);GO:0005125(cytokine activity);GO:0048018(receptor ligand activity);GO:0005102(signaling receptor binding);GO:0005164(tumor necrosis factor receptor binding);GO:0001525(angiogenesis);GO:0006915(apoptotic process);GO:0030154(cell differentiation);GO:0043542(endoth…	04060(Cytokine-cytokine receptor interaction)	R-HSA-1280215(Cytokine Signaling in Immune system);R-HSA-168256(Immune System);R-HSA-5668541(TNFR2 non-canonical NF-kB pathway);R-HSA-5676594(TNF receptor superfamily (TNFSF) members mediating non-canonical NF-kB pathway)	DOID:10763(hypertension);DOID:10952(nephritis);DOID:11981(morbid obesity);DOID:12930(dilated cardiomyopathy);DOID:162(cancer);DOID:1936(atherosclerosis);DOID:3310(atopic dermatitis);DOID:3770(pulmonary fibrosis);DOID:418(systemic scleroderma);DOID:576(proteinuria);DOID:5844(myocardial infarction);DOID:9408(acute myocardial infarction);DOID:9970(obesity)	IPR008983(Tumour necrosis factor-like domain superfamily);IPR006052(Tumour necrosis factor domain)	mitochondria	5.78254	4.26705	6.09586	5.38165	3.56815	3.98133	3.6986	8.13027	5.0851	7.80329	5.19315	6.20474	Olink Inflammation	-1.173095	4.84609666666667	6.01919166666667	-1.4347341259188	0.188076378565049	8.27027729050941	-3.04790271969295	0.701712719692955	Welch Two Sample t-test	two.sided	0.614292830239975	no
ARTN	OID00526	Q5T4W7	Artemin (Enovin) (Neublastin)	GO:0005576(extracellular region);GO:0005615(extracellular space);GO:0030116(glial cell-derived neurotrophic factor receptor binding);GO:0008083(growth factor activity);GO:0030971(receptor tyrosine kinase binding);GO:0005102(signaling receptor binding);GO:0007411(axon guidance);GO:0035860(glial cell-derived neurotrophic factor receptor signaling pathway);GO:0050930(induction of positive chemotaxis…	04010(MAPK signaling pathway);04151(PI3K-Akt signaling pathway)	R-HSA-1266738(Developmental Biology);R-HSA-1266738(Developmental Biology);R-HSA-162582(Signal Transduction);R-HSA-375165(NCAM signaling for neurite out-growth);R-HSA-419037(NCAM1 interactions);R-HSA-422475(Axon guidance);R-HSA-422475(Axon guidance);R-HSA-5673001(RAF/MAP kinase cascade);R-HSA-5683057(MAPK family signaling cascades);R-HSA-5684996(MAPK1/MAPK3 signaling);R-HSA-8853659(RET signaling);…	DOID:10487(Hirschsprung's disease);DOID:3459(breast carcinoma);DOID:3905(lung carcinoma);DOID:3908(lung non-small cell carcinoma);DOID:4905(pancreatic carcinoma)	IPR029034(Cystine-knot cytokine);IPR001839(Transforming growth factor-beta, C-terminal);IPR043401(Glial cell line-derived neurotrophic factor family)	extracellular	-1.65833	-0.67347	-0.29005	-0.0081	-0.81608	-0.61553	-0.02014	-0.21238	0.44079	0.54383	-1.5541	-0.02988	Olink Inflammation	-0.53828	-0.676926666666667	-0.138646666666667	-1.40241131516613	0.193429766041896	9.25599014816408	-1.40290486377153	0.326344863771532	Welch Two Sample t-test	two.sided	0.614292830239975	no
VEGFA	OID00472	P15692	Vascular endothelial growth factor A, long form (L-VEGF) (Vascular permeability factor) (VPF) [Cleaved into: N-VEGF; VEGFA]	GO:0005912(adherens junction);GO:0009986(cell surface);GO:0005737(cytoplasm);GO:0005783(endoplasmic reticulum);GO:0031012(extracellular matrix);GO:0005576(extracellular region);GO:0005615(extracellular space);GO:0005794(Golgi apparatus);GO:0016020(membrane);GO:0005634(nucleus);GO:0031093(platelet alpha granule lumen);GO:0030141(secretory granule);GO:1990150(VEGF-A complex);GO:0042056(chemoattract…	01521(EGFR tyrosine kinase inhibitor resistance);04010(MAPK signaling pathway);04014(Ras signaling pathway);04015(Rap1 signaling pathway);04020(Calcium signaling pathway);04066(HIF-1 signaling pathway);04151(PI3K-Akt signaling pathway);04370(VEGF signaling pathway);04510(Focal adhesion);04926(Relaxin signaling pathway);04933(AGE-RAGE signaling pathway in diabetic complications);05163(Human cytome…	R-HSA-109582(Hemostasis);R-HSA-114608(Platelet degranulation );R-HSA-1234158(Regulation of gene expression by Hypoxia-inducible Factor);R-HSA-1234174(Cellular response to hypoxia);R-HSA-1280215(Cytokine Signaling in Immune system);R-HSA-162582(Signal Transduction);R-HSA-168256(Immune System);R-HSA-194138(Signaling by VEGF);R-HSA-194313(VEGF ligand-receptor interactions);R-HSA-195399(VEGF binds to…	DOID:10159(osteonecrosis);DOID:10223(dermatomyositis);DOID:10283(prostate cancer);DOID:10286(prostate carcinoma);DOID:1036(chronic leukemia);DOID:1037(lymphoid leukemia);DOID:1039(prolymphocytic leukemia);DOID:1040(chronic lymphocytic leukemia);DOID:10526(conjunctival pterygium);DOID:10591(pre-eclampsia);DOID:10652(Alzheimer's disease);DOID:1074(kidney failure);DOID:10763(hypertension);DOID:10772…	IPR029034(Cystine-knot cytokine);IPR027928(Vascular endothelial growth factor, heparin-binding domain);IPR000072(PDGF/VEGF domain);IPR023581(Platelet-derived growth factor, conserved site);IPR036841(Vascular endothelial growth factor, heparin-binding domain superfamily)	nuclear	7.96511	10.6946	10.61891	8.0195	8.23955	9.10016	9.70139	8.84679	9.14615	9.9059	10.80538	11.87382	Olink Inflammation	-0.940266666666666	9.106305	10.0465716666667	-1.35955690136326	0.204263232450958	9.85482156353901	-2.48432543280904	0.603792099475707	Welch Two Sample t-test	two.sided	0.614292830239975	no
IL-10RB	OID00515	Q08334	Interleukin-10 receptor subunit beta (IL-10 receptor subunit beta) (IL-10R subunit beta) (IL-10RB) (Cytokine receptor class-II member 4) (Cytokine receptor family 2 member 4) (CRF2-4) (Interleukin-10 receptor subunit 2) (IL-10R subunit 2) (IL-10R2) (CD antigen CDw210b)	GO:0032002(interleukin-28 receptor complex);GO:0016020(membrane);GO:0005886(plasma membrane);GO:0015026(coreceptor activity);GO:0004920(interleukin-10 receptor activity);GO:0038023(signaling receptor activity);GO:0098586(cellular response to virus);GO:0019221(cytokine-mediated signaling pathway);GO:0051607(defense response to virus);GO:0006955(immune response);GO:0006954(inflammatory response);GO…	04060(Cytokine-cytokine receptor interaction);04061(Viral protein interaction with cytokine and cytokine receptor);04630(JAK-STAT signaling pathway);05145(Toxoplasmosis);05152(Tuberculosis);05163(Human cytomegalovirus infection)	R-HSA-1280215(Cytokine Signaling in Immune system);R-HSA-168256(Immune System);R-HSA-449147(Signaling by Interleukins);R-HSA-449836(Other interleukin signaling);R-HSA-6783783(Interleukin-10 signaling);R-HSA-8854691(Interleukin-20 family signaling)	DOID:3298(vaccinia);DOID:4(disease)	IPR003961(Fibronectin type III);IPR036116(Fibronectin type III superfamily);IPR015373(Interferon/interleukin receptor domain);IPR013783(Immunoglobulin-like fold)	extracellular	1.65212	1.5584	3.67616	0.74501	1.08178	1.98929	1.80863	1.7735	1.68329	2.67059	3.53566	3.93542	Olink Inflammation	-0.784055	1.78379333333333	2.56784833333333	-1.35325271067314	0.205832644558696	9.97953886879354	-2.07536521169411	0.507255211694107	Welch Two Sample t-test	two.sided	0.614292830239975	no
IL18	OID00501	Q14116	Interleukin-18 (IL-18) (Iboctadekin) (Interferon gamma-inducing factor) (IFN-gamma-inducing factor) (Interleukin-1 gamma) (IL-1 gamma)	GO:0005829(cytosol);GO:0005576(extracellular region);GO:0005615(extracellular space);GO:0005125(cytokine activity);GO:0045515(interleukin-18 receptor binding);GO:0001525(angiogenesis);GO:0008283(cell population proliferation);GO:0007267(cell-cell signaling);GO:0042632(cholesterol homeostasis);GO:0050830(defense response to Gram-positive bacterium);GO:0061436(establishment of skin barrier);GO:0006…	04060(Cytokine-cytokine receptor interaction);04061(Viral protein interaction with cytokine and cytokine receptor);04621(NOD-like receptor signaling pathway);04623(Cytosolic DNA-sensing pathway);05130(Pathogenic Escherichia coli infection);05131(Shigellosis);05132(Salmonella infection);05134(Legionellosis);05135(Yersinia infection);05143(African trypanosomiasis);05144(Malaria);05152(Tuberculosis)…	R-HSA-1280215(Cytokine Signaling in Immune system);R-HSA-1643685(Disease);R-HSA-168256(Immune System);R-HSA-446652(Interleukin-1 family signaling);R-HSA-448706(Interleukin-1 processing);R-HSA-449147(Signaling by Interleukins);R-HSA-5218859(Regulated Necrosis);R-HSA-5357801(Programmed Cell Death);R-HSA-5620971(Pyroptosis);R-HSA-5663205(Infectious disease);R-HSA-6783783(Interleukin-10 signaling);R-…	DOID:10591(pre-eclampsia);DOID:106(pleural tuberculosis);DOID:10652(Alzheimer's disease);DOID:10763(hypertension);DOID:10952(nephritis);DOID:11335(sarcoidosis);DOID:114(heart disease);DOID:11612(polycystic ovary syndrome);DOID:1184(nephrotic syndrome);DOID:1205(allergic disease);DOID:12132(granulomatosis with polyangiitis);DOID:12252(NA);DOID:12365(malaria);DOID:1240(leukemia);DOID:1273(respirato…	IPR015529(Interleukin-18);IPR000975(Interleukin-1 family);IPR008996(Cytokine IL1/FGF)	cytosol	3.24607	5.12746	5.04859	2.87565	2.80562	3.54465	3.69154	3.27774	4.23766	5.49486	4.66828	6.57846	Olink Inflammation	-0.883416666666666	3.77467333333333	4.65809	-1.34527041518735	0.208853869670608	9.79492658262363	-2.35076139363287	0.583928060299538	Welch Two Sample t-test	two.sided	0.614292830239975	no
CCL25	OID00551	O15444	C-C motif chemokine 25 (Chemokine TECK) (Small-inducible cytokine A25) (Thymus-expressed chemokine)	GO:0005576(extracellular region);GO:0005615(extracellular space);GO:0048020(CCR chemokine receptor binding);GO:0031735(CCR10 chemokine receptor binding);GO:0008009(chemokine activity);GO:0042379(chemokine receptor binding);GO:0005179(hormone activity);GO:0061844(antimicrobial humoral immune response mediated by antimicrobial peptide);GO:0060326(cell chemotaxis);GO:0007166(cell surface receptor si…	04060(Cytokine-cytokine receptor interaction);04061(Viral protein interaction with cytokine and cytokine receptor);04062(Chemokine signaling pathway);04672(Intestinal immune network for IgA production)	R-HSA-162582(Signal Transduction);R-HSA-372790(Signaling by GPCR);R-HSA-373076(Class A/1 (Rhodopsin-like receptors));R-HSA-375276(Peptide ligand-binding receptors);R-HSA-380108(Chemokine receptors bind chemokines);R-HSA-388396(GPCR downstream signalling);R-HSA-418594(G alpha (i) signalling events);R-HSA-500792(GPCR ligand binding)	DOID:1909(melanoma);DOID:7148(rheumatoid arthritis);DOID:848(arthritis)	IPR034133(Chemokine CC, DCCL motif-cointaining domain);IPR036048(Chemokine interleukin-8-like superfamily);IPR001811(Chemokine interleukin-8-like domain)	extracellular	4.0085	5.4657	6.36436	3.01355	2.33997	3.44127	3.49461	4.525	4.41151	5.53327	6.37226	6.71089	Olink Inflammation	-1.06903166666667	4.10555833333333	5.17459	-1.32724646591941	0.215119585450412	9.60192943871844	-2.87382413183297	0.73576079849964	Welch Two Sample t-test	two.sided	0.614292830239975	no
IL-12B	OID00523	P29460	Interleukin-12 subunit beta (IL-12B) (Cytotoxic lymphocyte maturation factor 40 kDa subunit) (CLMF p40) (IL-12 subunit p40) (NK cell stimulatory factor chain 2) (NKSF2)	GO:0005829(cytosol);GO:0005788(endoplasmic reticulum lumen);GO:0009897(external side of plasma membrane);GO:0005576(extracellular region);GO:0005615(extracellular space);GO:0043514(interleukin-12 complex);GO:0070743(interleukin-23 complex);GO:0031906(late endosome lumen);GO:0043235(receptor complex);GO:0005125(cytokine activity);GO:0019955(cytokine binding);GO:0004896(cytokine receptor activity);…	04060(Cytokine-cytokine receptor interaction);04620(Toll-like receptor signaling pathway);04622(RIG-I-like receptor signaling pathway);04625(C-type lectin receptor signaling pathway);04630(JAK-STAT signaling pathway);04658(Th1 and Th2 cell differentiation);04936(Alcoholic liver disease);04940(Type I diabetes mellitus);05133(Pertussis);05134(Legionellosis);05140(Leishmaniasis);05142(Chagas disease…	R-HSA-1280215(Cytokine Signaling in Immune system);R-HSA-1280215(Cytokine Signaling in Immune system);R-HSA-168256(Immune System);R-HSA-168256(Immune System);R-HSA-447115(Interleukin-12 family signaling);R-HSA-447115(Interleukin-12 family signaling);R-HSA-449147(Signaling by Interleukins);R-HSA-449147(Signaling by Interleukins);R-HSA-6783783(Interleukin-10 signaling);R-HSA-6785807(Interleukin-4 a…	DOID:1024(leprosy);DOID:10325(silicosis);DOID:10608(celiac disease);DOID:10763(hypertension);DOID:10825(essential hypertension);DOID:10887(lepromatous leprosy);DOID:1123(spondyloarthropathy);DOID:1184(nephrotic syndrome);DOID:12361(Graves' disease);DOID:12365(malaria);DOID:1240(leukemia);DOID:12449(aplastic anemia);DOID:1398(parasitic infectious disease);DOID:14069(cerebral malaria);DOID:1612(bre…	IPR003961(Fibronectin type III);IPR013783(Immunoglobulin-like fold);IPR019482(Interleukin-12 beta, central domain);IPR015528(Interleukin-12 beta);IPR007110(Immunoglobulin-like domain);IPR036116(Fibronectin type III superfamily);IPR036179(Immunoglobulin-like domain superfamily);IPR003598(Immunoglobulin subtype 2);IPR003530(Long hematopoietin receptor, soluble alpha chain, conserved site)	extracellular	2.93636	3.41974	5.9507	2.53478	2.93614	3.53153	3.915	4.14523	3.39926	4.01048	5.15174	5.37283	Olink Inflammation	-0.780881666666667	3.55154166666667	4.33242333333333	-1.31979546115869	0.221839961956915	8.37430654116896	-2.13472955444367	0.572966221110332	Welch Two Sample t-test	two.sided	0.614292830239975	no
CSF-1	OID00562	P09603	Macrophage colony-stimulating factor 1 (CSF-1) (M-CSF) (MCSF) (Lanimostim) (Proteoglycan macrophage colony-stimulating factor) (PG-M-CSF) [Cleaved into: Processed macrophage colony-stimulating factor 1; Macrophage colony-stimulating factor 1 43 kDa subunit]	GO:1990682(CSF1-CSF1R complex);GO:0005788(endoplasmic reticulum lumen);GO:0005576(extracellular region);GO:0005615(extracellular space);GO:0016020(membrane);GO:0016604(nuclear body);GO:0048471(perinuclear region of cytoplasm);GO:0005886(plasma membrane);GO:0005125(cytokine activity);GO:0008083(growth factor activity);GO:0042802(identical protein binding);GO:0005157(macrophage colony-stimulating f…	04010(MAPK signaling pathway);04014(Ras signaling pathway);04015(Rap1 signaling pathway);04060(Cytokine-cytokine receptor interaction);04061(Viral protein interaction with cytokine and cytokine receptor);04151(PI3K-Akt signaling pathway);04380(Osteoclast differentiation);04640(Hematopoietic cell lineage);04668(TNF signaling pathway);05010(Alzheimer disease);05022(Pathways of neurodegeneration);05…	R-HSA-1280215(Cytokine Signaling in Immune system);R-HSA-1280215(Cytokine Signaling in Immune system);R-HSA-168256(Immune System);R-HSA-168256(Immune System);R-HSA-381426(Regulation of Insulin-like Growth Factor (IGF) transport and uptake by Insulin-like Growth Factor Binding Proteins (IGFBPs));R-HSA-392499(Metabolism of proteins);R-HSA-449147(Signaling by Interleukins);R-HSA-449836(Other interle…	DOID:10591(pre-eclampsia);DOID:10652(Alzheimer's disease);DOID:10952(nephritis);DOID:13533(osteopetrosis);DOID:162(cancer);DOID:1749(squamous cell carcinoma);DOID:1936(atherosclerosis);DOID:1967(leiomyosarcoma);DOID:200(benign giant cell tumor);DOID:2349(arteriosclerosis);DOID:3443(mammary Paget's disease);DOID:3770(pulmonary fibrosis);DOID:5160(arteriosclerosis obliterans);DOID:5199(ureteral obs…	IPR008001(Macrophage colony stimulating factor-1);IPR009079(Four-helical cytokine-like, core)	extracellular	6.1637	7.03862	7.56077	5.75336	5.31061	5.94104	5.94623	6.20469	6.58163	7.81493	6.8493	8.46521	Olink Inflammation	-0.682315	6.29468333333333	6.97699833333333	-1.29653194998832	0.224490523205137	9.79951518969149	-1.85815884107763	0.493528841077634	Welch Two Sample t-test	two.sided	0.614292830239975	no
CD6	OID00499	P30203	T-cell differentiation antigen CD6 (T12) (TP120) (CD antigen CD6) [Cleaved into: Soluble CD6]	GO:0009986(cell surface);GO:0005576(extracellular region);GO:0001772(immunological synapse);GO:0005886(plasma membrane);GO:0042802(identical protein binding);GO:0001530(lipopolysaccharide binding);GO:0070891(lipoteichoic acid binding);GO:0019901(protein kinase binding);GO:0002438(acute inflammatory response to antigenic stimulus);GO:0002250(adaptive immune response);GO:0007157(heterophilic cell-c…	04514(Cell adhesion molecules)	-	DOID:12894(Sjogren's syndrome);DOID:225(syndrome);DOID:2377(multiple sclerosis)	IPR001190(SRCR domain);IPR036772(SRCR-like domain superfamily);IPR017448(SRCR-like domain)	extracellular	1.45337	-0.53174	1.07019	0.00531	-0.08595	0.24265	0.38537	0.47861	0.20432	1.25153	1.10471	1.80903	Olink Inflammation	-0.51329	0.358971666666667	0.872261666666667	-1.2903616303874	0.227021263349556	9.63808138485401	-1.40414840958101	0.377568409581012	Welch Two Sample t-test	two.sided	0.614292830239975	no
SCF	OID00500	P21583	Kit ligand (Mast cell growth factor) (MGF) (Stem cell factor) (SCF) (c-Kit ligand) [Cleaved into: Soluble KIT ligand (sKITLG)]	GO:0005737(cytoplasm);GO:0005856(cytoskeleton);GO:0005576(extracellular region);GO:0005615(extracellular space);GO:0030175(filopodium);GO:0030027(lamellipodium);GO:0005886(plasma membrane);GO:0005125(cytokine activity);GO:0008083(growth factor activity);GO:0005173(stem cell factor receptor binding);GO:0007155(cell adhesion);GO:0035234(ectopic germ cell programmed cell death);GO:0035162(embryonic …	04010(MAPK signaling pathway);04014(Ras signaling pathway);04015(Rap1 signaling pathway);04072(Phospholipase D signaling pathway);04151(PI3K-Akt signaling pathway);04640(Hematopoietic cell lineage);04916(Melanogenesis);05200(Pathways in cancer)	-	DOID:1036(chronic leukemia);DOID:12309(urticaria pigmentosa);DOID:1240(leukemia);DOID:12449(aplastic anemia);DOID:13139(crescentic glomerulonephritis);DOID:13207(proliferative diabetic retinopathy);DOID:14227(azoospermia);DOID:1555(urticaria);DOID:162(cancer);DOID:1790(malignant mesothelioma);DOID:1909(melanoma);DOID:2355(anemia);DOID:3310(atopic dermatitis);DOID:3405(histiocytosis);DOID:4450(ren…	IPR003452(Stem cell factor);IPR009079(Four-helical cytokine-like, core)	extracellular	2.52967	3.34504	5.1037	1.50746	1.65301	2.5896	2.76844	2.92881	2.6113	3.39188	4.64783	5.66009	Olink Inflammation	-0.879978333333333	2.78808	3.66805833333333	-1.19809808756567	0.258658333294234	9.94257944003702	-2.51778237307557	0.757825706408905	Welch Two Sample t-test	two.sided	0.653545921298438	no
GDNF	OID00475	P39905	Glial cell line-derived neurotrophic factor (hGDNF) (Astrocyte-derived trophic factor) (ATF)	GO:0005576(extracellular region);GO:0005615(extracellular space);GO:0005794(Golgi apparatus);GO:1902379(chemoattractant activity involved in axon guidance);GO:0030116(glial cell-derived neurotrophic factor receptor binding);GO:0008083(growth factor activity);GO:0042803(protein homodimerization activity);GO:0030971(receptor tyrosine kinase binding);GO:0005102(signaling receptor binding);GO:0008344…	04010(MAPK signaling pathway);04020(Calcium signaling pathway);04151(PI3K-Akt signaling pathway)	R-HSA-1266738(Developmental Biology);R-HSA-1266738(Developmental Biology);R-HSA-162582(Signal Transduction);R-HSA-375165(NCAM signaling for neurite out-growth);R-HSA-419037(NCAM1 interactions);R-HSA-422475(Axon guidance);R-HSA-422475(Axon guidance);R-HSA-5673001(RAF/MAP kinase cascade);R-HSA-5683057(MAPK family signaling cascades);R-HSA-5684996(MAPK1/MAPK3 signaling);R-HSA-8853659(RET signaling);…	DOID:10487(Hirschsprung's disease);DOID:11963(esophagitis);DOID:12377(spinal muscular atrophy);DOID:14330(Parkinson's disease);DOID:162(cancer);DOID:1909(melanoma);DOID:3905(lung carcinoma);DOID:5223(infertility);DOID:5419(schizophrenia);DOID:557(kidney disease);DOID:767(muscular atrophy);DOID:769(neuroblastoma)	IPR047020(Glial cell line-derived neurotrophic factor, TGF-beta-like domain);IPR001839(Transforming growth factor-beta, C-terminal);IPR029034(Cystine-knot cytokine);IPR043401(Glial cell line-derived neurotrophic factor family);IPR016649(Glial cell line-derived neurotrophic factor)	extracellular	0.78635	0.82475	0.66313	0.60757	-0.63354	0.78942	0.0523	0.16409	-0.2705	0.59872	-0.1274	0.65741	Olink Inflammation	0.327176666666667	0.50628	0.179103333333333	1.17872379337423	0.269594727364436	8.74189417031709	-0.303564431869637	0.95791776520297	Welch Two Sample t-test	two.sided	0.653545921298438	no
CCL23	OID00530	P55773	C-C motif chemokine 23 (CK-beta-8) (CKB-8) (Macrophage inflammatory protein 3) (MIP-3) (Myeloid progenitor inhibitory factor 1) (MPIF-1) (Small-inducible cytokine A23) [Cleaved into: CCL23(19-99); CCL23(22-99); CCL23(27-99); CCL23(30-99)]	GO:0005576(extracellular region);GO:0005615(extracellular space);GO:0048020(CCR chemokine receptor binding);GO:0031726(CCR1 chemokine receptor binding);GO:0008009(chemokine activity);GO:0008201(heparin binding);GO:0061844(antimicrobial humoral immune response mediated by antimicrobial peptide);GO:0007267(cell-cell signaling);GO:0070098(chemokine-mediated signaling pathway);GO:0006935(chemotaxis);…	04060(Cytokine-cytokine receptor interaction);04061(Viral protein interaction with cytokine and cytokine receptor);04062(Chemokine signaling pathway)	-	DOID:162(cancer);DOID:1936(atherosclerosis);DOID:848(arthritis);DOID:7148(rheumatoid arthritis);DOID:4(disease);DOID:3310(atopic dermatitis);DOID:4766(embryoma)	IPR000827(CC chemokine, conserved site);IPR039809(Chemokine beta/gamma/delta);IPR001811(Chemokine interleukin-8-like domain);IPR036048(Chemokine interleukin-8-like superfamily)	extracellular	5.11605	8.84659	9.31389	5.12754	6.14944	8.39833	7.67072	7.8987	5.98753	8.73842	9.98679	9.31961	Olink Inflammation	-1.10832166666667	7.15864	8.26696166666667	-1.14067740999022	0.282838112410002	9.19642116358634	-3.299176480761	1.08253314742767	Welch Two Sample t-test	two.sided	0.653545921298438	no
IFN-gamma	OID05547	P01579	Interferon gamma (IFN-gamma) (Immune interferon)	GO:0005576(extracellular region);GO:0005615(extracellular space);GO:0005125(cytokine activity);GO:0005133(type II interferon receptor binding);GO:0002250(adaptive immune response);GO:0006915(apoptotic process);GO:0048143(astrocyte activation);GO:0007166(cell surface receptor signaling pathway);GO:0007259(cell surface receptor signaling pathway via JAK-STAT);GO:0098586(cellular response to virus);…	03050(Proteasome);04060(Cytokine-cytokine receptor interaction);04066(HIF-1 signaling pathway);04217(Necroptosis);04350(TGF-beta signaling pathway);04380(Osteoclast differentiation);04612(Antigen processing and presentation);04630(JAK-STAT signaling pathway);04650(Natural killer cell mediated cytotoxicity);04657(IL-17 signaling pathway);04658(Th1 and Th2 cell differentiation);04659(Th17 cell diff…	R-HSA-1280215(Cytokine Signaling in Immune system);R-HSA-1280215(Cytokine Signaling in Immune system);R-HSA-168256(Immune System);R-HSA-168256(Immune System);R-HSA-212436(Generic Transcription Pathway);R-HSA-447115(Interleukin-12 family signaling);R-HSA-449147(Signaling by Interleukins);R-HSA-73857(RNA Polymerase II Transcription);R-HSA-74160(Gene expression (Transcription));R-HSA-877300(Interfer…	DOID:1003(pelvic inflammatory disease);DOID:1024(leprosy);DOID:10325(silicosis);DOID:1040(chronic lymphocytic leukemia);DOID:10591(pre-eclampsia);DOID:10608(celiac disease);DOID:10754(otitis media);DOID:10952(nephritis);DOID:11077(brucellosis);DOID:11104(spotted fever);DOID:11335(sarcoidosis);DOID:114(heart disease);DOID:1205(allergic disease);DOID:12140(Chagas disease);DOID:1227(neutropenia);DOI…	IPR002069(Interferon gamma);IPR009079(Four-helical cytokine-like, core)	extracellular	6.0251	6.46775	5.49175	3.14913	3.60847	5.87685	6.18106	5.45331	5.09107	8.43024	4.42203	6.22774	Olink Inflammation	-0.8644	5.103175	5.967575	-1.08294421944068	0.304254398092323	9.99980031971243	-2.64289274430617	0.91409274430617	Welch Two Sample t-test	two.sided	0.653545921298438	no
FGF-19	OID00545	O95750	Fibroblast growth factor 19 (FGF-19)	GO:0005737(cytoplasm);GO:0005576(extracellular region);GO:0005615(extracellular space);GO:0005104(fibroblast growth factor receptor binding);GO:0008083(growth factor activity);GO:0009887(animal organ morphogenesis);GO:0030154(cell differentiation);GO:0008543(fibroblast growth factor receptor signaling pathway);GO:0070858(negative regulation of bile acid biosynthetic process);GO:0010629(negative r…	04010(MAPK signaling pathway);04014(Ras signaling pathway);04015(Rap1 signaling pathway);04020(Calcium signaling pathway);04151(PI3K-Akt signaling pathway);04810(Regulation of actin cytoskeleton);05200(Pathways in cancer);05218(Melanoma);05224(Breast cancer);05226(Gastric cancer)	R-HSA-109704(PI3K Cascade);R-HSA-112399(IRS-mediated signalling);R-HSA-1257604(PIP3 activates AKT signaling);R-HSA-1307965(betaKlotho-mediated ligand binding);R-HSA-162582(Signal Transduction);R-HSA-1643685(Disease);R-HSA-190236(Signaling by FGFR);R-HSA-190322(FGFR4 ligand binding and activation);R-HSA-199418(Negative regulation of the PI3K/AKT network);R-HSA-2219528(PI3K/AKT Signaling in Cancer)…	DOID:12252(NA);DOID:13250(diarrhea);DOID:13580(cholestasis);DOID:13619(extrahepatic cholestasis);DOID:162(cancer);DOID:225(syndrome);DOID:409(liver disease);DOID:684(hepatocellular carcinoma);DOID:9452(steatotic liver disease);DOID:9970(obesity)	IPR002209(Fibroblast growth factor family);IPR008996(Cytokine IL1/FGF);IPR035444(Fibroblast growth factor 15/19/21)	extracellular	0.67029	2.6631	5.51261	0.15168	0.04211	1.57374	1.50763	2.49648	0.87766	3.69059	5.00763	3.96642	Olink Inflammation	-1.15548	1.76892166666667	2.92440166666667	-1.0845969641295	0.305384728943111	9.31063222658116	-3.55327767339528	1.24231767339528	Welch Two Sample t-test	two.sided	0.653545921298438	no
IL-20RA	OID00489	Q9UHF4	Interleukin-20 receptor subunit alpha (IL-20 receptor subunit alpha) (IL-20R-alpha) (IL-20RA) (Cytokine receptor class-II member 8) (Cytokine receptor family 2 member 8) (CRF2-8) (IL-20R1) (ZcytoR7)	GO:0005886(plasma membrane);GO:0004896(cytokine receptor activity);GO:0042015(interleukin-20 binding);GO:0019221(cytokine-mediated signaling pathway);GO:2001244(positive regulation of intrinsic apoptotic signaling pathway);GO:0045124(regulation of bone resorption)	04060(Cytokine-cytokine receptor interaction);04061(Viral protein interaction with cytokine and cytokine receptor);04630(JAK-STAT signaling pathway)	R-HSA-1280215(Cytokine Signaling in Immune system);R-HSA-168256(Immune System);R-HSA-449147(Signaling by Interleukins);R-HSA-8854691(Interleukin-20 family signaling)	DOID:162(cancer)	IPR036116(Fibronectin type III superfamily);IPR003961(Fibronectin type III);IPR013783(Immunoglobulin-like fold);IPR015373(Interferon/interleukin receptor domain)	extracellular	-0.61013	-0.94677	-0.20918	0.04035	-0.91751	-0.11102	0.16514	-0.39028	-0.43587	0.64179	-0.7778	-0.21483	Olink Inflammation	-0.290401666666667	-0.459043333333333	-0.168641666666667	-1.08081467759547	0.305829692270472	9.73387608600757	-0.891301341720749	0.310498008387415	Welch Two Sample t-test	two.sided	0.653545921298438	no
TNFB	OID00561	P01374	Lymphotoxin-alpha (LT-alpha) (TNF-beta) (Tumor necrosis factor ligand superfamily member 1)	GO:0005615(extracellular space);GO:0005886(plasma membrane);GO:0005125(cytokine activity);GO:0005102(signaling receptor binding);GO:0005164(tumor necrosis factor receptor binding);GO:0006915(apoptotic process);GO:0007267(cell-cell signaling);GO:0050830(defense response to Gram-positive bacterium);GO:0006959(humoral immune response);GO:0048535(lymph node development);GO:0048147(negative regulation…	04060(Cytokine-cytokine receptor interaction);04061(Viral protein interaction with cytokine and cytokine receptor);04064(NF-kappa B signaling pathway);04668(TNF signaling pathway);04940(Type I diabetes mellitus);05166(Human T-cell leukemia virus 1 infection);05168(Herpes simplex virus 1 infection)	R-HSA-1280215(Cytokine Signaling in Immune system);R-HSA-1280215(Cytokine Signaling in Immune system);R-HSA-168256(Immune System);R-HSA-168256(Immune System);R-HSA-5668541(TNFR2 non-canonical NF-kB pathway);R-HSA-5668541(TNFR2 non-canonical NF-kB pathway);R-HSA-5669034(TNFs bind their physiological receptors);R-HSA-5676594(TNF receptor superfamily (TNFSF) members mediating non-canonical NF-kB pat…	DOID:1024(leprosy);DOID:10763(hypertension);DOID:10825(essential hypertension);DOID:11335(sarcoidosis);DOID:114(heart disease);DOID:12205(dengue disease);DOID:12206(dengue hemorrhagic fever);DOID:12365(malaria);DOID:162(cancer);DOID:1724(duodenal ulcer);DOID:1749(squamous cell carcinoma);DOID:1883(hepatitis C);DOID:1909(melanoma);DOID:1936(atherosclerosis);DOID:2237(hepatitis);DOID:225(syndrome);…	IPR002960(Lymphotoxin-alpha);IPR006052(Tumour necrosis factor domain);IPR021184(Tumour necrosis factor, conserved site);IPR008983(Tumour necrosis factor-like domain superfamily);IPR006053(Tumour necrosis factor)	extracellular	-0.07644	0.09844	0.60643	-0.34069	0.04397	-0.37864	0.02434	-0.52803	0.4852	1.19645	-0.26575	1.28381	Olink Inflammation	-0.373825	-0.00782166666666666	0.366003333333333	-1.0935643900259	0.309647537586312	7.14305209613801	-1.17888013012045	0.431230130120454	Welch Two Sample t-test	two.sided	0.653545921298438	no
LAP TGF-beta-1	OID00480	P01137	Transforming growth factor beta-1 proprotein [Cleaved into: Latency-associated peptide (LAP); Transforming growth factor beta-1 (TGF-beta-1)]	GO:0030424(axon);GO:0072562(blood microparticle);GO:0009986(cell surface);GO:0062023(collagen-containing extracellular matrix);GO:0005737(cytoplasm);GO:0031012(extracellular matrix);GO:0005576(extracellular region);GO:0005615(extracellular space);GO:0005796(Golgi lumen);GO:0043025(neuronal cell body);GO:0005634(nucleus);GO:0005886(plasma membrane);GO:0031093(platelet alpha granule lumen);GO:00038…	04010(MAPK signaling pathway);04060(Cytokine-cytokine receptor interaction);04068(FoxO signaling pathway);04110(Cell cycle);04148(Efferocytosis);04218(Cellular senescence);04350(TGF-beta signaling pathway);04380(Osteoclast differentiation);04390(Hippo signaling pathway);04659(Th17 cell differentiation);04672(Intestinal immune network for IgA production);04926(Relaxin signaling pathway);04932(Non-…	R-HSA-109582(Hemostasis);R-HSA-114608(Platelet degranulation );R-HSA-1266738(Developmental Biology);R-HSA-1280215(Cytokine Signaling in Immune system);R-HSA-1474244(Extracellular matrix organization);R-HSA-1474244(Extracellular matrix organization);R-HSA-1566948(Elastic fibre formation);R-HSA-162582(Signal Transduction);R-HSA-162582(Signal Transduction);R-HSA-1643685(Disease);R-HSA-168255(Influen…	DOID:10126(keratoconus);DOID:10283(prostate cancer);DOID:1037(lymphoid leukemia);DOID:1040(chronic lymphocytic leukemia);DOID:10526(conjunctival pterygium);DOID:10591(pre-eclampsia);DOID:106(pleural tuberculosis);DOID:10608(celiac disease);DOID:10652(Alzheimer's disease);DOID:10718(giardiasis);DOID:1074(kidney failure);DOID:10762(portal hypertension);DOID:10763(hypertension);DOID:10825(essential …	IPR003939(Transforming growth factor beta-1 proprotein);IPR016319(Transforming growth factor-beta);IPR029034(Cystine-knot cytokine);IPR017948(Transforming growth factor beta, conserved site);IPR015615(Transforming growth factor-beta-related);IPR001839(Transforming growth factor-beta, C-terminal);IPR001111(TGF-beta, propeptide)	extracellular	0.99468	2.98895	3.39821	-0.01866	0.55444	1.79483	2.51461	0.71076	1.60982	2.46507	2.52395	4.89185	Olink Inflammation	-0.833935	1.61874166666667	2.45267666666667	-1.04839919056527	0.319144340078836	9.99498801121175	-2.60639848159465	0.938528481594649	Welch Two Sample t-test	two.sided	0.653545921298438	no
CCL19	OID00513	Q99731	C-C motif chemokine 19 (Beta-chemokine exodus-3) (CK beta-11) (Epstein-Barr virus-induced molecule 1 ligand chemokine) (EBI1 ligand chemokine) (ELC) (Macrophage inflammatory protein 3 beta) (MIP-3-beta) (Small-inducible cytokine A19)	GO:0005576(extracellular region);GO:0005615(extracellular space);GO:0048020(CCR chemokine receptor binding);GO:0031735(CCR10 chemokine receptor binding);GO:0031732(CCR7 chemokine receptor binding);GO:0008009(chemokine activity);GO:0042379(chemokine receptor binding);GO:0061844(antimicrobial humoral immune response mediated by antimicrobial peptide);GO:0060326(cell chemotaxis);GO:0007154(cell comm…	04060(Cytokine-cytokine receptor interaction);04061(Viral protein interaction with cytokine and cytokine receptor);04062(Chemokine signaling pathway);04064(NF-kappa B signaling pathway)	R-HSA-1280215(Cytokine Signaling in Immune system);R-HSA-162582(Signal Transduction);R-HSA-168256(Immune System);R-HSA-372790(Signaling by GPCR);R-HSA-373076(Class A/1 (Rhodopsin-like receptors));R-HSA-375276(Peptide ligand-binding receptors);R-HSA-380108(Chemokine receptors bind chemokines);R-HSA-388396(GPCR downstream signalling);R-HSA-418594(G alpha (i) signalling events);R-HSA-449147(Signalin…	DOID:10223(dermatomyositis);DOID:1036(chronic leukemia);DOID:1240(leukemia);DOID:14203(childhood type dermatomyositis);DOID:225(syndrome);DOID:526(human immunodeficiency virus infectious disease);DOID:162(cancer);DOID:8541(Sezary's disease);DOID:1040(chronic lymphocytic leukemia);DOID:633(myositis);DOID:3042(allergic contact dermatitis)	IPR001811(Chemokine interleukin-8-like domain);IPR034133(Chemokine CC, DCCL motif-cointaining domain);IPR039809(Chemokine beta/gamma/delta);IPR036048(Chemokine interleukin-8-like superfamily);IPR000827(CC chemokine, conserved site)	extracellular	2.04536	7.4272	7.25772	0.86818	4.29109	5.00755	4.30584	3.95761	4.41637	7.67944	6.45486	8.48382	Olink Inflammation	-1.40014	4.48285	5.88299	-1.04021380887274	0.325069269201073	9.10657663612856	-4.43960668768691	1.63932668768692	Welch Two Sample t-test	two.sided	0.653545921298438	no
FGF-5	OID00509	P12034	Fibroblast growth factor 5 (FGF-5) (Heparin-binding growth factor 5) (HBGF-5) (Smag-82)	GO:0005737(cytoplasm);GO:0005576(extracellular region);GO:0005615(extracellular space);GO:0005104(fibroblast growth factor receptor binding);GO:0008083(growth factor activity);GO:0009887(animal organ morphogenesis);GO:0030154(cell differentiation);GO:0007267(cell-cell signaling);GO:0008543(fibroblast growth factor receptor signaling pathway);GO:0010001(glial cell differentiation);GO:0007399(nervo…	04010(MAPK signaling pathway);04014(Ras signaling pathway);04015(Rap1 signaling pathway);04020(Calcium signaling pathway);04151(PI3K-Akt signaling pathway);04810(Regulation of actin cytoskeleton);05200(Pathways in cancer);05207(Chemical carcinogenesis);05218(Melanoma);05224(Breast cancer);05226(Gastric cancer)	-	DOID:10763(hypertension)	IPR002209(Fibroblast growth factor family);IPR008996(Cytokine IL1/FGF)	extracellular	-0.06874	0.04633	0.28396	-0.15399	-0.75602	0.37524	-0.16346	-0.16071	-0.36927	0.47566	0.54534	1.28004	Olink Inflammation	-0.31347	-0.0455366666666667	0.267933333333333	-1.03886217918	0.327242996518216	8.58445835026262	-1.00113150571587	0.374191505715871	Welch Two Sample t-test	two.sided	0.653545921298438	no
CST5	OID00491	P28325	Cystatin-D (Cystatin-5)	GO:0005737(cytoplasm);GO:0070062(extracellular exosome);GO:0005576(extracellular region);GO:0005615(extracellular space);GO:0031982(vesicle);GO:0004869(cysteine-type endopeptidase inhibitor activity)	04970(Salivary secretion)	-	DOID:162(cancer)	IPR000010(Cystatin domain);IPR018073(Proteinase inhibitor I25, cystatin, conserved site);IPR046350(Cystatin superfamily)	extracellular	4.33076	5.54966	6.52326	4.7418	5.86265	5.41429	4.59094	5.63519	5.62068	6.5999	6.47185	6.23424	Olink Inflammation	-0.455063333333332	5.40373666666667	5.8588	-1.03007855727007	0.327303011649612	9.97474806715063	-1.43973807620278	0.529611409536112	Welch Two Sample t-test	two.sided	0.653545921298438	no
CXCL9	OID00490	Q07325	C-X-C motif chemokine 9 (Gamma-interferon-induced monokine) (Monokine induced by interferon-gamma) (HuMIG) (MIG) (Small-inducible cytokine B9)	GO:0009897(external side of plasma membrane);GO:0005576(extracellular region);GO:0005615(extracellular space);GO:0008009(chemokine activity);GO:0045236(CXCR chemokine receptor binding);GO:0048248(CXCR3 chemokine receptor binding);GO:0005125(cytokine activity);GO:0007189(adenylate cyclase-activating G protein-coupled receptor signaling pathway);GO:0061844(antimicrobial humoral immune response medi…	04060(Cytokine-cytokine receptor interaction);04061(Viral protein interaction with cytokine and cytokine receptor);04062(Chemokine signaling pathway);04620(Toll-like receptor signaling pathway)	R-HSA-162582(Signal Transduction);R-HSA-372790(Signaling by GPCR);R-HSA-373076(Class A/1 (Rhodopsin-like receptors));R-HSA-375276(Peptide ligand-binding receptors);R-HSA-380108(Chemokine receptors bind chemokines);R-HSA-388396(GPCR downstream signalling);R-HSA-418594(G alpha (i) signalling events);R-HSA-500792(GPCR ligand binding)	DOID:10652(Alzheimer's disease);DOID:12236(primary biliary cholangitis);DOID:12361(Graves' disease);DOID:12365(malaria);DOID:1459(hypothyroidism);DOID:1909(melanoma);DOID:2043(hepatitis B);DOID:2237(hepatitis);DOID:225(syndrome);DOID:3310(atopic dermatitis);DOID:5082(liver cirrhosis);DOID:7166(thyroiditis);DOID:850(lung disease);DOID:9351(diabetes mellitus);DOID:417(autoimmune disease);DOID:8778(…	IPR018048(CXC chemokine, conserved site);IPR001811(Chemokine interleukin-8-like domain);IPR001089(CXC chemokine);IPR036048(Chemokine interleukin-8-like superfamily);IPR033899(CXC Chemokine domain)	extracellular	9.53202	7.61736	9.83046	6.32716	5.30838	6.88225	5.97619	7.66916	7.48854	12.76533	8.27285	11.04838	Olink Inflammation	-1.28713666666667	7.58293833333333	8.870075	-1.01658522007506	0.335859304181435	9.01388499929928	-4.15066626850801	1.57639293517468	Welch Two Sample t-test	two.sided	0.653545921298438	no
MMP-10	OID00527	P09238	Stromelysin-2 (SL-2) (EC 3.4.24.22) (Matrix metalloproteinase-10) (MMP-10) (Transin-2)	GO:0031012(extracellular matrix);GO:0005576(extracellular region);GO:0005615(extracellular space);GO:0004222(metalloendopeptidase activity);GO:0004252(serine-type endopeptidase activity);GO:0008270(zinc ion binding);GO:0030574(collagen catabolic process);GO:0022617(extracellular matrix disassembly);GO:0030198(extracellular matrix organization);GO:0006508(proteolysis)	-	R-HSA-1442490(Collagen degradation);R-HSA-1442490(Collagen degradation);R-HSA-1474228(Degradation of the extracellular matrix);R-HSA-1474228(Degradation of the extracellular matrix);R-HSA-1474244(Extracellular matrix organization);R-HSA-1474244(Extracellular matrix organization);R-HSA-1592389(Activation of Matrix Metalloproteinases)	DOID:162(cancer);DOID:3627(aortic aneurysm);DOID:3908(lung non-small cell carcinoma);DOID:4159(skin cancer);DOID:7693(abdominal aortic aneurysm);DOID:848(arthritis);DOID:10534(stomach cancer);DOID:3683(lung benign neoplasm);DOID:4(disease)	IPR036365(PGBD-like superfamily);IPR001818(Peptidase M10, metallopeptidase);IPR036375(Hemopexin-like domain superfamily);IPR018487(Hemopexin-like repeats);IPR024079(Metallopeptidase, catalytic domain superfamily);IPR021158(Peptidase M10A, cysteine switch, zinc binding site);IPR018486(Hemopexin, conserved site);IPR000585(Hemopexin-like domain);IPR006026(Peptidase, metallopeptidase);IPR021190(Pepti…	extracellular	3.36875	6.32077	7.19009	3.43008	3.38361	4.38748	3.91506	5.26199	4.92898	5.80566	5.64093	7.70592	Olink Inflammation	-0.86296	4.68013	5.54309	-1.00993692232761	0.338177436909033	9.26317072491542	-2.78756481709995	1.06164481709995	Welch Two Sample t-test	two.sided	0.653545921298438	no
MCP-4	OID00504	Q99616	C-C motif chemokine 13 (CK-beta-10) (Monocyte chemoattractant protein 4) (Monocyte chemotactic protein 4) (MCP-4) (NCC-1) (Small-inducible cytokine A13) [Cleaved into: C-C motif chemokine 13, long chain; C-C motif chemokine 13, medium chain; C-C motif chemokine 13, short chain]	GO:0005576(extracellular region);GO:0005615(extracellular space);GO:0048020(CCR chemokine receptor binding);GO:0008009(chemokine activity);GO:0005102(signaling receptor binding);GO:0061844(antimicrobial humoral immune response mediated by antimicrobial peptide);GO:0007267(cell-cell signaling);GO:0070098(chemokine-mediated signaling pathway);GO:0006935(chemotaxis);GO:0007010(cytoskeleton organizat…	04060(Cytokine-cytokine receptor interaction);04061(Viral protein interaction with cytokine and cytokine receptor);04062(Chemokine signaling pathway);04064(NF-kappa B signaling pathway)	R-HSA-162582(Signal Transduction);R-HSA-372790(Signaling by GPCR);R-HSA-373076(Class A/1 (Rhodopsin-like receptors));R-HSA-375276(Peptide ligand-binding receptors);R-HSA-380108(Chemokine receptors bind chemokines);R-HSA-388396(GPCR downstream signalling);R-HSA-418594(G alpha (i) signalling events);R-HSA-500792(GPCR ligand binding)	DOID:3310(atopic dermatitis);DOID:7148(rheumatoid arthritis);DOID:848(arthritis);DOID:9970(obesity);DOID:2527(nephrosis)	IPR000827(CC chemokine, conserved site);IPR001811(Chemokine interleukin-8-like domain);IPR039809(Chemokine beta/gamma/delta);IPR036048(Chemokine interleukin-8-like superfamily)	extracellular	11.92797	10.0139	13.14527	6.7208	9.13436	11.02139	10.1137	11.86327	9.32818	13.82568	10.34896	13.37261	Olink Inflammation	-1.14811833333333	10.3272816666667	11.4754	-0.964381591257444	0.358481713664241	9.61524134381601	-3.81522730875668	1.51899064209002	Welch Two Sample t-test	two.sided	0.653545921298438	no
IL4	OID00546	P05112	Interleukin-4 (IL-4) (B-cell stimulatory factor 1) (BSF-1) (Binetrakin) (Lymphocyte stimulatory factor 1) (Pitrakinra)	GO:0005576(extracellular region);GO:0005615(extracellular space);GO:0005125(cytokine activity);GO:0008083(growth factor activity);GO:0005136(interleukin-4 receptor binding);GO:0042976(activation of Janus kinase activity);GO:0030183(B cell differentiation);GO:0008203(cholesterol metabolic process);GO:0097028(dendritic cell differentiation);GO:0006955(immune response);GO:0035771(interleukin-4-media…	04060(Cytokine-cytokine receptor interaction);04151(PI3K-Akt signaling pathway);04630(JAK-STAT signaling pathway);04640(Hematopoietic cell lineage);04657(IL-17 signaling pathway);04658(Th1 and Th2 cell differentiation);04659(Th17 cell differentiation);04660(T cell receptor signaling pathway);04664(Fc epsilon RI signaling pathway);04672(Intestinal immune network for IgA production);05140(Leishmani…	R-HSA-1280215(Cytokine Signaling in Immune system);R-HSA-168256(Immune System);R-HSA-446652(Interleukin-1 family signaling);R-HSA-449147(Signaling by Interleukins);R-HSA-6785807(Interleukin-4 and Interleukin-13 signaling);R-HSA-9012546(Interleukin-18 signaling)	DOID:1019(osteomyelitis);DOID:10591(pre-eclampsia);DOID:11077(brucellosis);DOID:1115(sarcoma);DOID:114(heart disease);DOID:1184(nephrotic syndrome);DOID:1205(allergic disease);DOID:12177(common variable immunodeficiency);DOID:12306(vitiligo);DOID:12365(malaria);DOID:1240(leukemia);DOID:12603(acute leukemia);DOID:12662(paracoccidioidomycosis);DOID:1273(respiratory syncytial virus infectious diseas…	IPR018096(Interleukin-4/interleukin-13, conserved site);IPR009079(Four-helical cytokine-like, core);IPR002354(Interleukin-4);IPR001325(Interleukin-4/interleukin-13)	extracellular	-0.56084	-3.59428	-2.25801	-1.70682	-1.66747	-1.57049	-2.48361	-0.59927	-2.07769	-0.60213	-2.05514	-0.36569	Olink Inflammation	-0.529063333333333	-1.892985	-1.36392166666667	-0.945449071834197	0.366798944011876	9.96079818828679	-1.77657181349084	0.718445146824172	Welch Two Sample t-test	two.sided	0.653545921298438	no
IL-20	OID00537	Q9NYY1	Interleukin-20 (IL-20) (Cytokine Zcyto10)	GO:0005576(extracellular region);GO:0005615(extracellular space);GO:0005125(cytokine activity);GO:0045517(interleukin-20 receptor binding);GO:0045518(interleukin-22 receptor binding);GO:0030316(osteoclast differentiation);GO:0045606(positive regulation of epidermal cell differentiation);GO:0045618(positive regulation of keratinocyte differentiation);GO:0045672(positive regulation of osteoclast di…	04060(Cytokine-cytokine receptor interaction);04061(Viral protein interaction with cytokine and cytokine receptor);04630(JAK-STAT signaling pathway)	R-HSA-1280215(Cytokine Signaling in Immune system);R-HSA-168256(Immune System);R-HSA-449147(Signaling by Interleukins);R-HSA-8854691(Interleukin-20 family signaling)	DOID:10952(nephritis);DOID:1123(spondyloarthropathy);DOID:1936(atherosclerosis);DOID:4398(pustulosis of palm and sole);DOID:7148(rheumatoid arthritis);DOID:848(arthritis)	IPR009079(Four-helical cytokine-like, core);IPR020443(Interleukin-10/19/20/22/24/26 family);IPR020423(Interleukin-10, conserved site);IPR020442(Interleukin-20)	extracellular	-0.03884	0.03767	-0.41783	-0.33122	-0.78212	-0.13912	-0.40562	-0.47884	-0.23677	-0.01238	-1.41877	-0.43446	Olink Inflammation	0.21923	-0.278576666666667	-0.497806666666667	0.944151486942129	0.371526288868796	8.37617665983047	-0.312062335435404	0.750522335435404	Welch Two Sample t-test	two.sided	0.653545921298438	no
CD5	OID00531	P06127	T-cell surface glycoprotein CD5 (Lymphocyte antigen T1/Leu-1) (CD antigen CD5)	GO:0009897(external side of plasma membrane);GO:0005886(plasma membrane);GO:0038023(signaling receptor activity);GO:0097190(apoptotic signaling pathway);GO:0008037(cell recognition);GO:0031295(T cell costimulation)	04640(Hematopoietic cell lineage)	-	DOID:1040(chronic lymphocytic leukemia);DOID:1240(leukemia);DOID:162(cancer)	IPR036772(SRCR-like domain superfamily);IPR003566(T-cell surface glycoprotein CD5);IPR017448(SRCR-like domain);IPR001190(SRCR domain)	extracellular	3.73867	1.32557	3.30809	0.76128	0.83522	2.71145	2.02277	3.09433	1.42077	2.60272	3.25641	3.87093	Olink Inflammation	-0.597941666666667	2.11338	2.71132166666667	-0.928221684044946	0.378014403851432	8.81281522463841	-2.0599094616666	0.864026128333269	Welch Two Sample t-test	two.sided	0.653545921298438	no
IL-18R1	OID00517	Q13478	Interleukin-18 receptor 1 (IL-18R-1) (IL-18R1) (EC 3.2.2.6) (CD218 antigen-like family member A) (CDw218a) (IL1 receptor-related protein) (IL-1Rrp) (IL1R-rp) (Interleukin-18 receptor alpha) (IL-18R-alpha) (IL-18Ralpha) (CD antigen CD218a)	GO:0045092(interleukin-18 receptor complex);GO:0005886(plasma membrane);GO:0004908(interleukin-1 receptor activity);GO:0042007(interleukin-18 binding);GO:0042008(interleukin-18 receptor activity);GO:0003953(NAD+ nucleosidase activity);GO:0061809(NAD+ nucleotidase, cyclic ADP-ribose generating);GO:0038023(signaling receptor activity);GO:0006955(immune response);GO:0006954(inflammatory response);GO…	04060(Cytokine-cytokine receptor interaction);04061(Viral protein interaction with cytokine and cytokine receptor);04668(TNF signaling pathway);05321(Inflammatory bowel disease)	R-HSA-1280215(Cytokine Signaling in Immune system);R-HSA-168256(Immune System);R-HSA-446652(Interleukin-1 family signaling);R-HSA-449147(Signaling by Interleukins);R-HSA-9008059(Interleukin-37 signaling);R-HSA-9012546(Interleukin-18 signaling)	DOID:11335(sarcoidosis);DOID:1588(thrombocytopenia);DOID:162(cancer);DOID:526(human immunodeficiency virus infectious disease);DOID:4(disease);DOID:2841(asthma)	IPR035897(Toll/interleukin-1 receptor homology (TIR) domain superfamily);IPR000157(Toll/interleukin-1 receptor homology (TIR) domain);IPR036179(Immunoglobulin-like domain superfamily);IPR013783(Immunoglobulin-like fold);IPR015621(Interleukin-1 receptor family);IPR003599(Immunoglobulin subtype);IPR007110(Immunoglobulin-like domain);IPR004074(Interleukin-1 receptor type I/II)	peroxisome	3.55122	4.28899	4.60583	2.81421	2.79953	4.34963	4.10446	3.88583	3.33129	4.0761	4.13228	5.03917	Olink Inflammation	-0.359953333333333	3.73490166666667	4.094855	-0.907472456265155	0.388129626425397	8.87624319226024	-1.25915957293229	0.539252906265628	Welch Two Sample t-test	two.sided	0.653545921298438	no
IL-2RB	OID00492	P14784	Interleukin-2 receptor subunit beta (IL-2 receptor subunit beta) (IL-2R subunit beta) (IL-2RB) (High affinity IL-2 receptor subunit beta) (Interleukin-15 receptor subunit beta) (p70-75) (p75) (CD antigen CD122)	GO:0009986(cell surface);GO:0005829(cytosol);GO:0005768(endosome);GO:0009897(external side of plasma membrane);GO:0005893(interleukin-2 receptor complex);GO:0016020(membrane);GO:0005886(plasma membrane);GO:0015026(coreceptor activity);GO:0004896(cytokine receptor activity);GO:0042010(interleukin-15 receptor activity);GO:0019976(interleukin-2 binding);GO:0004911(interleukin-2 receptor activity);GO…	04060(Cytokine-cytokine receptor interaction);04061(Viral protein interaction with cytokine and cytokine receptor);04144(Endocytosis);04151(PI3K-Akt signaling pathway);04630(JAK-STAT signaling pathway);04658(Th1 and Th2 cell differentiation);04659(Th17 cell differentiation);05162(Measles);05166(Human T-cell leukemia virus 1 infection);05200(Pathways in cancer);05202(Transcriptional misregulation …	R-HSA-1280215(Cytokine Signaling in Immune system);R-HSA-1280215(Cytokine Signaling in Immune system);R-HSA-162582(Signal Transduction);R-HSA-168256(Immune System);R-HSA-168256(Immune System);R-HSA-449147(Signaling by Interleukins);R-HSA-449147(Signaling by Interleukins);R-HSA-451927(Interleukin-2 family signaling);R-HSA-451927(Interleukin-2 family signaling);R-HSA-512988(Interleukin-3, Interleuk…	DOID:1240(leukemia);DOID:7148(rheumatoid arthritis);DOID:715(NA);DOID:848(arthritis);DOID:289(endometriosis);DOID:9146(visceral leishmaniasis);DOID:4(disease);DOID:526(human immunodeficiency virus infectious disease);DOID:162(cancer);DOID:4766(embryoma)	IPR036116(Fibronectin type III superfamily);IPR003531(Short hematopoietin receptor, family 1, conserved site);IPR013783(Immunoglobulin-like fold);IPR003961(Fibronectin type III);IPR040951(Interleukin-2 receptor subunit beta, N-terminal)	plasma membrane	-1.06418	-0.41785	-0.67153	0.05789	-0.86	-0.17565	-0.17189	-0.87534	0.01383	-0.10027	-0.62433	-0.16246	Olink Inflammation	-0.20181	-0.521886666666667	-0.320076666666667	-0.900979803832875	0.389549550251951	9.64172022887591	-0.703414936997262	0.299794936997262	Welch Two Sample t-test	two.sided	0.653545921298438	no
STAMBP	OID00558	O95630	STAM-binding protein (EC 3.4.19.-) (Associated molecule with the SH3 domain of STAM) (Endosome-associated ubiquitin isopeptidase)	GO:0032154(cleavage furrow);GO:0005829(cytosol);GO:0005769(early endosome);GO:0005768(endosome);GO:0070062(extracellular exosome);GO:0005654(nucleoplasm);GO:0005634(nucleus);GO:0005886(plasma membrane);GO:0101005(deubiquitinase activity);GO:0061578(K63-linked deubiquitinase activity);GO:0046872(metal ion binding);GO:0140492(metal-dependent deubiquitinase activity);GO:0019904(protein domain specif…	04144(Endocytosis)	R-HSA-392499(Metabolism of proteins);R-HSA-5688426(Deubiquitination);R-HSA-5689901(Metalloprotease DUBs);R-HSA-597592(Post-translational protein modification)	-	IPR000555(JAB1/MPN/MOV34 metalloenzyme domain);IPR015063(USP8 dimerisation domain);IPR044098(STAMBP/STALP-like, MPN domain);IPR037518(MPN domain)	cyto_nucl	0.45665	2.25936	1.90905	0.13925	-0.62252	0.49329	0.62264	0.66712	0.52579	1.7702	1.32533	2.86446	Olink Inflammation	-0.52341	0.772513333333333	1.29592333333333	-0.89961748030531	0.390194102861023	9.66200217481808	-1.82594570768689	0.779125707686886	Welch Two Sample t-test	two.sided	0.653545921298438	no
MCP-1	OID00484	P13500	C-C motif chemokine 2 (HC11) (Monocyte chemoattractant protein 1) (Monocyte chemotactic and activating factor) (MCAF) (Monocyte chemotactic protein 1) (MCP-1) (Monocyte secretory protein JE) (Small-inducible cytokine A2)	GO:0005576(extracellular region);GO:0005615(extracellular space);GO:0048020(CCR chemokine receptor binding);GO:0031727(CCR2 chemokine receptor binding);GO:0008009(chemokine activity);GO:0004672(protein kinase activity);GO:0005102(signaling receptor binding);GO:0001525(angiogenesis);GO:0009887(animal organ morphogenesis);GO:0061844(antimicrobial humoral immune response mediated by antimicrobial pe…	04060(Cytokine-cytokine receptor interaction);04061(Viral protein interaction with cytokine and cytokine receptor);04062(Chemokine signaling pathway);04621(NOD-like receptor signaling pathway);04657(IL-17 signaling pathway);04668(TNF signaling pathway);04933(AGE-RAGE signaling pathway in diabetic complications);05135(Yersinia infection);05142(Chagas disease);05144(Malaria);05163(Human cytomegalov…	R-HSA-1280215(Cytokine Signaling in Immune system);R-HSA-162582(Signal Transduction);R-HSA-168256(Immune System);R-HSA-2262752(Cellular responses to stress);R-HSA-372790(Signaling by GPCR);R-HSA-373076(Class A/1 (Rhodopsin-like receptors));R-HSA-375276(Peptide ligand-binding receptors);R-HSA-380108(Chemokine receptors bind chemokines);R-HSA-380994(ATF4 activates genes in response to endoplasmic r…	DOID:1003(pelvic inflammatory disease);DOID:10223(dermatomyositis);DOID:1037(lymphoid leukemia);DOID:1040(chronic lymphocytic leukemia);DOID:10591(pre-eclampsia);DOID:10652(Alzheimer's disease);DOID:1074(kidney failure);DOID:10763(hypertension);DOID:10871(age related macular degeneration);DOID:10952(nephritis);DOID:1107(esophageal carcinoma);DOID:1116(pertussis);DOID:1123(spondyloarthropathy);DOI…	IPR036048(Chemokine interleukin-8-like superfamily);IPR001811(Chemokine interleukin-8-like domain);IPR000827(CC chemokine, conserved site);IPR039809(Chemokine beta/gamma/delta)	extracellular	9.87353	13.37343	11.38672	9.2887	10.8678	10.82253	10.86821	10.01884	11.03085	12.82055	11.69963	13.32982	Olink Inflammation	-0.692531666666666	10.9354516666667	11.6279833333333	-0.897779552876613	0.39070680077624	9.85603802265179	-2.41468856693257	1.02962523359924	Welch Two Sample t-test	two.sided	0.653545921298438	no
LIF	OID00547	P15018	Leukemia inhibitory factor (LIF) (Differentiation-stimulating factor) (D factor) (Melanoma-derived LPL inhibitor) (MLPLI) (Emfilermin)	GO:0005829(cytosol);GO:0005576(extracellular region);GO:0005615(extracellular space);GO:0005125(cytokine activity);GO:0008083(growth factor activity);GO:0005146(leukemia inhibitory factor receptor binding);GO:0005102(signaling receptor binding);GO:0001974(blood vessel remodeling);GO:0000902(cell morphogenesis);GO:0097696(cell surface receptor signaling pathway via STAT);GO:0046697(decidualization…	04060(Cytokine-cytokine receptor interaction);04550(Signaling pathways regulating pluripotency of stem cells);04630(JAK-STAT signaling pathway);04668(TNF signaling pathway)	R-HSA-1280215(Cytokine Signaling in Immune system);R-HSA-168256(Immune System);R-HSA-449147(Signaling by Interleukins);R-HSA-6783589(Interleukin-6 family signaling);R-HSA-6783783(Interleukin-10 signaling);R-HSA-6785807(Interleukin-4 and Interleukin-13 signaling);R-HSA-6788467(IL-6-type cytokine receptor ligand interactions)	DOID:1240(leukemia);DOID:162(cancer);DOID:3459(breast carcinoma);DOID:3963(thyroid gland carcinoma);DOID:3973(medullary thyroid carcinoma);DOID:4001(ovarian carcinoma);DOID:4905(pancreatic carcinoma);DOID:5223(infertility);DOID:5733(salpingitis);DOID:769(neuroblastoma);DOID:10591(pre-eclampsia);DOID:987(alopecia);DOID:2723(dermatitis);DOID:326(ischemia);DOID:1785(pituitary cancer);DOID:4(disease)…	IPR003624(Leukemia inhibitory factor);IPR009079(Four-helical cytokine-like, core);IPR001581(Leukemia inhibitory factor /oncostatin);IPR019827(Leukemia inhibitory factor /oncostatin, conserved site)	extracellular	2.02509	8.6014	2.55484	1.62061	4.1455	4.73406	6.07625	2.72623	3.79477	5.31509	5.01725	7.39534	Olink Inflammation	-1.10723833333333	3.94691666666667	5.054155	-0.884924546091957	0.400549609303436	8.49538693825915	-3.96353917502198	1.74906250835532	Welch Two Sample t-test	two.sided	0.658045786712788	no
MCP-2	OID00549	P80075	C-C motif chemokine 8 (HC14) (Monocyte chemoattractant protein 2) (Monocyte chemotactic protein 2) (MCP-2) (Small-inducible cytokine A8) [Cleaved into: MCP-2(6-76)]	GO:0005615(extracellular space);GO:0048020(CCR chemokine receptor binding);GO:0031727(CCR2 chemokine receptor binding);GO:0008009(chemokine activity);GO:0008201(heparin binding);GO:0016004(phospholipase activator activity);GO:0004672(protein kinase activity);GO:0001525(angiogenesis);GO:0061844(antimicrobial humoral immune response mediated by antimicrobial peptide);GO:0006816(calcium ion transpor…	04060(Cytokine-cytokine receptor interaction);04061(Viral protein interaction with cytokine and cytokine receptor);04062(Chemokine signaling pathway)	-	DOID:4(disease)	IPR001811(Chemokine interleukin-8-like domain);IPR000827(CC chemokine, conserved site);IPR036048(Chemokine interleukin-8-like superfamily);IPR039809(Chemokine beta/gamma/delta)	extracellular	4.43371	4.48547	6.59923	2.5676	4.98172	5.26393	4.29674	2.7934	4.05592	8.32069	5.73982	8.98444	Olink Inflammation	-0.976558333333333	4.72194333333333	5.69850166666667	-0.851672442615434	0.420391049070155	7.60875811521853	-3.64455983740677	1.6914431707401	Welch Two Sample t-test	two.sided	0.678525903762356	no
CD244	OID00477	Q9BZW8	Natural killer cell receptor 2B4 (NK cell activation-inducing ligand) (NAIL) (NK cell type I receptor protein 2B4) (NKR2B4) (h2B4) (SLAM family member 4) (SLAMF4) (Signaling lymphocytic activation molecule 4) (CD antigen CD244)	GO:0009897(external side of plasma membrane);GO:0005886(plasma membrane);GO:0042288(MHC class I protein binding);GO:0038023(signaling receptor activity);GO:0002250(adaptive immune response);GO:0045087(innate immune response);GO:0002323(natural killer cell activation involved in immune response);GO:0071663(positive regulation of granzyme B production);GO:0060732(positive regulation of inositol pho…	04650(Natural killer cell mediated cytotoxicity)	R-HSA-109582(Hemostasis);R-HSA-202733(Cell surface interactions at the vascular wall)	DOID:1240(leukemia);DOID:7148(rheumatoid arthritis);DOID:8469(influenza);DOID:848(arthritis)	IPR013783(Immunoglobulin-like fold);IPR036179(Immunoglobulin-like domain superfamily);IPR007110(Immunoglobulin-like domain);IPR024303(Natural killer cell receptor 2B4, immunoglobulin domain)	extracellular	2.09991	2.44004	2.98687	1.12996	0.53251	1.83492	1.31943	1.38572	1.84007	3.0324	2.44492	3.51936	Olink Inflammation	-0.419615	1.83736833333333	2.25698333333333	-0.81264739090183	0.435341996466937	9.99885684454862	-1.57014471829498	0.730914718294985	Welch Two Sample t-test	two.sided	0.685020126858633	no
OPG	OID00479	O00300	Tumor necrosis factor receptor superfamily member 11B (Osteoclastogenesis inhibitory factor) (Osteoprotegerin)	GO:0031012(extracellular matrix);GO:0005576(extracellular region);GO:0005615(extracellular space);GO:0005886(plasma membrane);GO:0043235(receptor complex);GO:0005125(cytokine activity);GO:1904399(heparan sulfate binding);GO:0038023(signaling receptor activity);GO:0006915(apoptotic process);GO:0030198(extracellular matrix organization);GO:0045779(negative regulation of bone resorption);GO:0042489(…	04060(Cytokine-cytokine receptor interaction);04380(Osteoclast differentiation)	R-HSA-1280215(Cytokine Signaling in Immune system);R-HSA-168256(Immune System);R-HSA-5668541(TNFR2 non-canonical NF-kB pathway);R-HSA-5669034(TNFs bind their physiological receptors)	DOID:10241(thalassemia);DOID:10591(pre-eclampsia);DOID:1074(kidney failure);DOID:10763(hypertension);DOID:11077(brucellosis);DOID:11476(osteoporosis);DOID:11612(polycystic ovary syndrome);DOID:11714(gestational diabetes);DOID:12236(primary biliary cholangitis);DOID:1240(leukemia);DOID:12930(dilated cardiomyopathy);DOID:13001(carotid stenosis);DOID:13240(tooth resorption);DOID:13250(diarrhea);DOID…	IPR001368(TNFR/NGFR cysteine-rich region);IPR022323(Tumour necrosis factor receptor 11);IPR000488(Death domain);IPR011029(Death-like domain superfamily);IPR017371(Tumour necrosis factor receptor 11B)	extracellular	7.34226	9.38712	9.45129	6.09078	5.87817	5.80486	6.43509	8.00259	6.37828	9.27299	8.35319	9.67467	Olink Inflammation	-0.693721666666668	7.32574666666667	8.01946833333333	-0.770364448623231	0.459653592478407	9.58300100153887	-2.71208320307118	1.32463986973784	Welch Two Sample t-test	two.sided	0.685020126858633	no
Beta-NGF	OID00519	P01138	Beta-nerve growth factor (Beta-NGF)	GO:0030424(axon);GO:0005829(cytosol);GO:0030425(dendrite);GO:0031904(endosome lumen);GO:0005576(extracellular region);GO:0005615(extracellular space);GO:0005796(Golgi lumen);GO:0008021(synaptic vesicle);GO:0008083(growth factor activity);GO:0008289(lipid binding);GO:0008191(metalloendopeptidase inhibitor activity);GO:0005163(nerve growth factor receptor binding);GO:0007169(cell surface receptor p…	04010(MAPK signaling pathway);04014(Ras signaling pathway);04015(Rap1 signaling pathway);04020(Calcium signaling pathway);04060(Cytokine-cytokine receptor interaction);04151(PI3K-Akt signaling pathway);04210(Apoptosis);04722(Neurotrophin signaling pathway);04750(Inflammatory mediator regulation of TRP channels)	R-HSA-162582(Signal Transduction);R-HSA-162582(Signal Transduction);R-HSA-166520(Signaling by NTRKs);R-HSA-166520(Signaling by NTRKs);R-HSA-167021(PLC-gamma1 signalling);R-HSA-167044(Signalling to RAS);R-HSA-167060(NGF processing);R-HSA-167060(NGF processing);R-HSA-169893(Prolonged ERK activation events);R-HSA-169893(Prolonged ERK activation events);R-HSA-170968(Frs2-mediated activation);R-HSA-17…	DOID:11504(autonomic neuropathy);DOID:11963(esophagitis);DOID:1240(leukemia);DOID:12894(Sjogren's syndrome);DOID:13949(interstitial cystitis);DOID:1555(urticaria);DOID:162(cancer);DOID:1678(chronic interstitial cystitis);DOID:1679(cystitis);DOID:1909(melanoma);DOID:1936(atherosclerosis);DOID:225(syndrome);DOID:3310(atopic dermatitis);DOID:4074(pancreatic adenocarcinoma);DOID:4331(burning mouth sy…	IPR020408(Nerve growth factor-like);IPR029034(Cystine-knot cytokine);IPR002072(Nerve growth factor-related);IPR019846(Nerve growth factor conserved site);IPR020437(Nerve growth factor, beta subunit, mammalian);IPR020425(Nerve growth factor, beta subunit)	extracellular	-0.24482	-0.23972	-0.50783	-0.2076	-0.27782	-0.17083	-0.34858	-0.28198	-0.10791	-0.23103	-0.25902	-0.13667	Olink Inflammation	-0.0472383333333334	-0.27477	-0.227531666666667	-0.769849108949741	0.460461977217738	9.31706445090694	-0.185328718386122	0.0908520517194554	Welch Two Sample t-test	two.sided	0.685020126858633	no
TNFSF14	OID00506	O43557	Tumor necrosis factor ligand superfamily member 14 (Herpes virus entry mediator ligand) (HVEM-L) (Herpesvirus entry mediator ligand) (CD antigen CD258) [Cleaved into: Tumor necrosis factor ligand superfamily member 14, membrane form; Tumor necrosis factor ligand superfamily member 14, soluble form]	GO:0005737(cytoplasm);GO:0005615(extracellular space);GO:0005886(plasma membrane);GO:0043027(cysteine-type endopeptidase inhibitor activity involved in apoptotic process);GO:0005125(cytokine activity);GO:0042802(identical protein binding);GO:0005102(signaling receptor binding);GO:0005164(tumor necrosis factor receptor binding);GO:0006915(apoptotic process);GO:0071260(cellular response to mechanic…	04060(Cytokine-cytokine receptor interaction);04061(Viral protein interaction with cytokine and cytokine receptor);04064(NF-kappa B signaling pathway);05168(Herpes simplex virus 1 infection)	R-HSA-1280215(Cytokine Signaling in Immune system);R-HSA-1280215(Cytokine Signaling in Immune system);R-HSA-168256(Immune System);R-HSA-168256(Immune System);R-HSA-5668541(TNFR2 non-canonical NF-kB pathway);R-HSA-5668541(TNFR2 non-canonical NF-kB pathway);R-HSA-5669034(TNFs bind their physiological receptors);R-HSA-5676594(TNF receptor superfamily (TNFSF) members mediating non-canonical NF-kB pat…	DOID:1307(dementia);DOID:13949(interstitial cystitis);DOID:1678(chronic interstitial cystitis);DOID:1679(cystitis);DOID:1909(melanoma);DOID:7148(rheumatoid arthritis);DOID:8398(osteoarthritis);DOID:848(arthritis);DOID:9351(diabetes mellitus)	IPR006052(Tumour necrosis factor domain);IPR008983(Tumour necrosis factor-like domain superfamily);IPR006053(Tumour necrosis factor)	extracellular	0.9799	3.94794	0.38082	-0.19973	-0.24935	0.60255	0.75253	0.84872	0.02594	0.59961	-0.50394	0.58977	Olink Inflammation	0.524916666666667	0.910355	0.385438333333333	0.781303790970824	0.463857519779611	6.10028910335185	-1.11250474677629	2.16233808010962	Welch Two Sample t-test	two.sided	0.685020126858633	no
IL2	OID00495	P60568	Interleukin-2 (IL-2) (T-cell growth factor) (TCGF) (Aldesleukin)	GO:0005576(extracellular region);GO:0005615(extracellular space);GO:0030246(carbohydrate binding);GO:0005125(cytokine activity);GO:0043208(glycosphingolipid binding);GO:0008083(growth factor activity);GO:0005134(interleukin-2 receptor binding);GO:0031851(kappa-type opioid receptor binding);GO:0019209(kinase activator activity);GO:0050798(activated T cell proliferation);GO:0002250(adaptive immune …	04060(Cytokine-cytokine receptor interaction);04061(Viral protein interaction with cytokine and cytokine receptor);04151(PI3K-Akt signaling pathway);04625(C-type lectin receptor signaling pathway);04630(JAK-STAT signaling pathway);04658(Th1 and Th2 cell differentiation);04659(Th17 cell differentiation);04660(T cell receptor signaling pathway);04672(Intestinal immune network for IgA production);04…	R-HSA-1280215(Cytokine Signaling in Immune system);R-HSA-162582(Signal Transduction);R-HSA-168256(Immune System);R-HSA-212436(Generic Transcription Pathway);R-HSA-449147(Signaling by Interleukins);R-HSA-451927(Interleukin-2 family signaling);R-HSA-512988(Interleukin-3, Interleukin-5 and GM-CSF signaling);R-HSA-5673001(RAF/MAP kinase cascade);R-HSA-5683057(MAPK family signaling cascades);R-HSA-568…	DOID:1040(chronic lymphocytic leukemia);DOID:10608(celiac disease);DOID:1080(filariasis);DOID:10933(obsessive-compulsive disorder);DOID:11119(Gilles de la Tourette syndrome);DOID:11260(rabies);DOID:1240(leukemia);DOID:13088(periventricular leukomalacia);DOID:162(cancer);DOID:1724(duodenal ulcer);DOID:1883(hepatitis C);DOID:1909(melanoma);DOID:2043(hepatitis B);DOID:2237(hepatitis);DOID:225(syndro…	IPR000779(Interleukin-2);IPR030477(Interleukin-2, conserved site);IPR009079(Four-helical cytokine-like, core)	extracellular	-0.2981	-0.88952	-0.26384	-0.24883	-1.11497	-0.81259	-0.42217	-0.19727	-0.9164	0.28049	-1.14414	0.00423	Olink Inflammation	-0.205431666666667	-0.604641666666667	-0.39921	-0.756885415271615	0.468626936569346	8.9252015266894	-0.820205135681658	0.409341802348325	Welch Two Sample t-test	two.sided	0.685020126858633	no
FGF-21	OID00512	Q9NSA1	Fibroblast growth factor 21 (FGF-21)	GO:0005737(cytoplasm);GO:0005576(extracellular region);GO:0005615(extracellular space);GO:0005104(fibroblast growth factor receptor binding);GO:0008083(growth factor activity);GO:0009887(animal organ morphogenesis);GO:0030154(cell differentiation);GO:0007267(cell-cell signaling);GO:0071377(cellular response to glucagon stimulus);GO:0071333(cellular response to glucose stimulus);GO:0071404(cellula…	04010(MAPK signaling pathway);04014(Ras signaling pathway);04015(Rap1 signaling pathway);04020(Calcium signaling pathway);04151(PI3K-Akt signaling pathway);04714(Thermogenesis);04810(Regulation of actin cytoskeleton);05200(Pathways in cancer);05218(Melanoma);05224(Breast cancer);05226(Gastric cancer)	R-HSA-174824(Plasma lipoprotein assembly, remodeling, and clearance);R-HSA-189200(Cellular hexose transport);R-HSA-382551(Transport of small molecules);R-HSA-382551(Transport of small molecules);R-HSA-425407(SLC-mediated transmembrane transport);R-HSA-8963889(Assembly of active LPL and LIPC lipase complexes);R-HSA-8963899(Plasma lipoprotein remodeling)	DOID:114(heart disease);DOID:11714(gestational diabetes);DOID:12252(NA);DOID:2018(hyperinsulinism);DOID:225(syndrome);DOID:3393(coronary artery disease);DOID:409(liver disease);DOID:9351(diabetes mellitus);DOID:9452(steatotic liver disease)	IPR002209(Fibroblast growth factor family);IPR035444(Fibroblast growth factor 15/19/21);IPR008996(Cytokine IL1/FGF)	extracellular	1.1344	5.05118	4.32849	2.21164	-0.13715	1.81708	1.96656	1.51197	2.97262	4.81829	4.65814	2.86235	Olink Inflammation	-0.730715	2.40094	3.131655	-0.750811514701794	0.472115790131949	8.91591092492043	-2.9354916389068	1.4740616389068	Welch Two Sample t-test	two.sided	0.685020126858633	no
CXCL11	OID00486	O14625	C-X-C motif chemokine 11 (Beta-R1) (H174) (Interferon gamma-inducible protein 9) (IP-9) (Interferon-inducible T-cell alpha chemoattractant) (I-TAC) (Small-inducible cytokine B11)	GO:0005576(extracellular region);GO:0005615(extracellular space);GO:0008009(chemokine activity);GO:0045236(CXCR chemokine receptor binding);GO:0048248(CXCR3 chemokine receptor binding);GO:0008201(heparin binding);GO:0007189(adenylate cyclase-activating G protein-coupled receptor signaling pathway);GO:0061844(antimicrobial humoral immune response mediated by antimicrobial peptide);GO:0007267(cell-…	04060(Cytokine-cytokine receptor interaction);04061(Viral protein interaction with cytokine and cytokine receptor);04062(Chemokine signaling pathway);04620(Toll-like receptor signaling pathway)	R-HSA-162582(Signal Transduction);R-HSA-372790(Signaling by GPCR);R-HSA-373076(Class A/1 (Rhodopsin-like receptors));R-HSA-375276(Peptide ligand-binding receptors);R-HSA-380108(Chemokine receptors bind chemokines);R-HSA-388396(GPCR downstream signalling);R-HSA-418594(G alpha (i) signalling events);R-HSA-500792(GPCR ligand binding)	DOID:11729(Lyme disease);DOID:1459(hypothyroidism);DOID:1883(hepatitis C);DOID:2237(hepatitis);DOID:3247(rhabdomyosarcoma);DOID:7166(thyroiditis);DOID:3083(chronic obstructive pulmonary disease);DOID:4(disease);DOID:635(acquired immunodeficiency syndrome)	IPR001811(Chemokine interleukin-8-like domain);IPR001089(CXC chemokine);IPR018048(CXC chemokine, conserved site);IPR036048(Chemokine interleukin-8-like superfamily);IPR033899(CXC Chemokine domain)	extracellular	5.48467	2.47199	3.44774	0.48152	1.23305	2.57569	0.76116	3.38702	1.72411	7.34033	2.07433	6.16542	Olink Inflammation	-0.959618333333333	2.61577666666667	3.575395	-0.7438320809977	0.476535740423397	8.72270291744604	-3.89223294533905	1.97299627867239	Welch Two Sample t-test	two.sided	0.685020126858633	no
CDCP1	OID00476	Q9H5V8	CUB domain-containing protein 1 (Membrane glycoprotein gp140) (Subtractive immunization M plus HEp3-associated 135 kDa protein) (SIMA135) (Transmembrane and associated with src kinases) (CD antigen CD318)	GO:0005576(extracellular region);GO:0005886(plasma membrane)	-	-	DOID:162(cancer);DOID:3910(lung adenocarcinoma);DOID:4450(renal cell carcinoma);DOID:219(colon cancer);DOID:10283(prostate cancer)	IPR035914(Spermadhesin, CUB domain superfamily);IPR038811(CUB domain-containing protein 1)	extracellular	1.07467	2.44196	2.46238	1.41552	1.73268	2.79438	2.23388	1.40581	1.56909	2.96843	1.7608	4.12218	Olink Inflammation	-0.356433333333333	1.98693166666667	2.343365	-0.703857676628775	0.500087855904829	8.62143942908332	-1.50970271762434	0.796836050957672	Welch Two Sample t-test	two.sided	0.707816657588373	no
CXCL10	OID00535	P02778	C-X-C motif chemokine 10 (10 kDa interferon gamma-induced protein) (Gamma-IP10) (IP-10) (Small-inducible cytokine B10) [Cleaved into: CXCL10(1-73)]	GO:0009897(external side of plasma membrane);GO:0005576(extracellular region);GO:0005615(extracellular space);GO:0008603(cAMP-dependent protein kinase regulator activity);GO:0042056(chemoattractant activity);GO:0008009(chemokine activity);GO:0045236(CXCR chemokine receptor binding);GO:0048248(CXCR3 chemokine receptor binding);GO:0008201(heparin binding);GO:0005102(signaling receptor binding);GO:0…	04060(Cytokine-cytokine receptor interaction);04061(Viral protein interaction with cytokine and cytokine receptor);04062(Chemokine signaling pathway);04620(Toll-like receptor signaling pathway);04622(RIG-I-like receptor signaling pathway);04623(Cytosolic DNA-sensing pathway);04657(IL-17 signaling pathway);04668(TNF signaling pathway);05160(Hepatitis C);05164(Influenza A);05169(Epstein-Barr virus …	R-HSA-1280215(Cytokine Signaling in Immune system);R-HSA-162582(Signal Transduction);R-HSA-168256(Immune System);R-HSA-372790(Signaling by GPCR);R-HSA-373076(Class A/1 (Rhodopsin-like receptors));R-HSA-375276(Peptide ligand-binding receptors);R-HSA-380108(Chemokine receptors bind chemokines);R-HSA-388396(GPCR downstream signalling);R-HSA-418594(G alpha (i) signalling events);R-HSA-449147(Signalin…	DOID:10112(sleeping sickness);DOID:10113(trypanosomiasis);DOID:10264(mumps);DOID:10591(pre-eclampsia);DOID:10763(hypertension);DOID:11335(sarcoidosis);DOID:114(heart disease);DOID:11400(pyelonephritis);DOID:12236(primary biliary cholangitis);DOID:12361(Graves' disease);DOID:12365(malaria);DOID:13406(pulmonary sarcoidosis);DOID:14069(cerebral malaria);DOID:14512(candidal paronychia);DOID:1508(cand…	IPR033899(CXC Chemokine domain);IPR001089(CXC chemokine);IPR018048(CXC chemokine, conserved site);IPR001811(Chemokine interleukin-8-like domain);IPR036048(Chemokine interleukin-8-like superfamily)	extracellular	8.97216	7.90742	7.78343	2.45913	4.18927	7.19711	5.187	5.82881	5.0516	11.3811	6.59409	10.8034	Olink Inflammation	-1.05624666666667	6.41808666666667	7.47433333333333	-0.678126842834649	0.513310550459294	9.84687454748707	-4.53411293974706	2.42161960641373	Welch Two Sample t-test	two.sided	0.715523797609925	no
AXIN1	OID00487	O15169	Axin-1 (Axis inhibition protein 1) (hAxin)	GO:0030877(beta-catenin destruction complex);GO:0005938(cell cortex);GO:0071944(cell periphery);GO:0005737(cytoplasm);GO:0031410(cytoplasmic vesicle);GO:0005829(cytosol);GO:0016328(lateral plasma membrane);GO:0015630(microtubule cytoskeleton);GO:0005730(nucleolus);GO:0005634(nucleus);GO:0048471(perinuclear region of cytoplasm);GO:0005886(plasma membrane);GO:1990909(Wnt signalosome);GO:0070016(arm…	04310(Wnt signaling pathway);04390(Hippo signaling pathway);04550(Signaling pathways regulating pluripotency of stem cells);04934(Cushing syndrome);05010(Alzheimer disease);05022(Pathways of neurodegeneration);05165(Human papillomavirus infection);05200(Pathways in cancer);05210(Colorectal cancer);05213(Endometrial cancer);05217(Basal cell carcinoma);05224(Breast cancer);05225(Hepatocellular carc…	R-HSA-162582(Signal Transduction);R-HSA-162582(Signal Transduction);R-HSA-1643685(Disease);R-HSA-195253(Degradation of beta-catenin by the destruction complex);R-HSA-195721(Signaling by WNT);R-HSA-195721(Signaling by WNT);R-HSA-196299(Beta-catenin phosphorylation cascade);R-HSA-201681(TCF dependent signaling in response to WNT);R-HSA-201681(TCF dependent signaling in response to WNT);R-HSA-212436…	DOID:1107(esophageal carcinoma);DOID:162(cancer);DOID:1749(squamous cell carcinoma);DOID:3748(esophagus squamous cell carcinoma);DOID:684(hepatocellular carcinoma)	IPR036305(RGS domain superfamily);IPR032101(Axin-1/2, tankyrase-binding domain);IPR001158(DIX domain);IPR024066(RGS, subdomain 1/3);IPR016137(RGS domain);IPR043581(Axin-like);IPR038207(DIX domain superfamily);IPR029071(Ubiquitin-like domain superfamily);IPR014936(Axin beta-catenin binding);IPR044926(RGS, subdomain 2)	cytosol	-0.28527	0.07338	-0.32718	-0.52881	-0.40125	-1.32283	-1.28422	0.16645	-0.5553	-0.26522	-0.38851	0.8798	Olink Inflammation	-0.22416	-0.465326666666667	-0.241166666666667	-0.636845257323297	0.540947882660445	8.52425725241235	-1.02723129084631	0.578911290846309	Welch Two Sample t-test	two.sided	0.742794107533746	no
CCL20	OID00556	P78556	C-C motif chemokine 20 (Beta-chemokine exodus-1) (CC chemokine LARC) (Liver and activation-regulated chemokine) (Macrophage inflammatory protein 3 alpha) (MIP-3-alpha) (Small-inducible cytokine A20) [Cleaved into: CCL20(1-67); CCL20(1-64); CCL20(2-70)]	GO:0005576(extracellular region);GO:0005615(extracellular space);GO:0048020(CCR chemokine receptor binding);GO:0031731(CCR6 chemokine receptor binding);GO:0008009(chemokine activity);GO:0061844(antimicrobial humoral immune response mediated by antimicrobial peptide);GO:0019722(calcium-mediated signaling);GO:0060326(cell chemotaxis);GO:0007267(cell-cell signaling);GO:0070098(chemokine-mediated sig…	04060(Cytokine-cytokine receptor interaction);04061(Viral protein interaction with cytokine and cytokine receptor);04062(Chemokine signaling pathway);04657(IL-17 signaling pathway);04668(TNF signaling pathway);05323(Rheumatoid arthritis)	R-HSA-1280215(Cytokine Signaling in Immune system);R-HSA-162582(Signal Transduction);R-HSA-168256(Immune System);R-HSA-372790(Signaling by GPCR);R-HSA-373076(Class A/1 (Rhodopsin-like receptors));R-HSA-375276(Peptide ligand-binding receptors);R-HSA-380108(Chemokine receptors bind chemokines);R-HSA-388396(GPCR downstream signalling);R-HSA-418594(G alpha (i) signalling events);R-HSA-449147(Signalin…	DOID:1115(sarcoma);DOID:11168(anogenital venereal wart);DOID:162(cancer);DOID:1884(viral hepatitis);DOID:2237(hepatitis);DOID:399(tuberculosis);DOID:684(hepatocellular carcinoma);DOID:7148(rheumatoid arthritis);DOID:8398(osteoarthritis);DOID:848(arthritis);DOID:9538(multiple myeloma);DOID:4029(gastritis);DOID:3070(high grade glioma);DOID:3388(periodontal disease);DOID:4766(embryoma);DOID:305(carc…	IPR039809(Chemokine beta/gamma/delta);IPR036048(Chemokine interleukin-8-like superfamily);IPR001811(Chemokine interleukin-8-like domain);IPR034133(Chemokine CC, DCCL motif-cointaining domain);IPR000827(CC chemokine, conserved site)	extracellular	0.74293	3.38338	0.13267	0.0817	-0.65025	0.61988	0.27994	0.58898	0.09061	4.86752	0.74649	1.04262	Olink Inflammation	-0.550975	0.718385	1.26936	-0.593706336149192	0.566679994594047	9.4271882683934	-2.63590379162378	1.53395379162378	Welch Two Sample t-test	two.sided	0.766684698568416	no
EN-RAGE	OID00541	P80511	Protein S100-A12 (CGRP) (Calcium-binding protein in amniotic fluid 1) (CAAF1) (Calgranulin-C) (CAGC) (Extracellular newly identified RAGE-binding protein) (EN-RAGE) (Migration inhibitory factor-related protein 6) (MRP-6) (p6) (Neutrophil S100 protein) (S100 calcium-binding protein A12) [Cleaved into: Calcitermin]	GO:0005737(cytoplasm);GO:0005856(cytoskeleton);GO:0005829(cytosol);GO:0005576(extracellular region);GO:0005634(nucleus);GO:0005886(plasma membrane);GO:0034774(secretory granule lumen);GO:0005509(calcium ion binding);GO:0048306(calcium-dependent protein binding);GO:0005507(copper ion binding);GO:0042802(identical protein binding);GO:0050786(RAGE receptor binding);GO:0008270(zinc ion binding);GO:00…	-	R-HSA-1280215(Cytokine Signaling in Immune system);R-HSA-166016(Toll Like Receptor 4 (TLR4) Cascade);R-HSA-166058(MyD88:MAL(TIRAP) cascade initiated on plasma membrane);R-HSA-166166(MyD88-independent TLR4 cascade );R-HSA-168138(Toll Like Receptor 9 (TLR9) Cascade);R-HSA-168142(Toll Like Receptor 10 (TLR10) Cascade);R-HSA-168164(Toll Like Receptor 3 (TLR3) Cascade);R-HSA-168176(Toll Like Receptor …	DOID:10652(Alzheimer's disease);DOID:11589(Riley-Day syndrome);DOID:13378(Kawasaki disease);DOID:1936(atherosclerosis);DOID:7148(rheumatoid arthritis);DOID:848(arthritis);DOID:9008(psoriatic arthritis);DOID:4(disease);DOID:8778(Crohn's disease)	IPR002048(EF-hand domain);IPR013787(S100/CaBP-9k-type, calcium binding, subdomain);IPR011992(EF-hand domain pair);IPR001751(S100/Calcium binding protein 7/8-like, conserved site)	cytosol	2.30884	8.43556	1.5042	-0.23148	-1.05576	1.60135	2.88953	1.62456	0.70358	0.13839	-0.4316	2.4517	Olink Inflammation	0.864425	2.093785	1.22936	0.588108344798092	0.576308171525832	6.50101391009737	-2.66601134946293	4.39486134946293	Welch Two Sample t-test	two.sided	0.768410895367776	no
CCL3	OID00532	P10147	C-C motif chemokine 3 (G0/G1 switch regulatory protein 19-1) (Macrophage inflammatory protein 1-alpha) (MIP-1-alpha) (PAT 464.1) (SIS-beta) (Small-inducible cytokine A3) (Tonsillar lymphocyte LD78 alpha protein) [Cleaved into: MIP-1-alpha(4-69) (LD78-alpha(4-69))]	GO:0005737(cytoplasm);GO:0005829(cytosol);GO:0005576(extracellular region);GO:0005615(extracellular space);GO:0048020(CCR chemokine receptor binding);GO:0031726(CCR1 chemokine receptor binding);GO:0031730(CCR5 chemokine receptor binding);GO:0042056(chemoattractant activity);GO:0008009(chemokine activity);GO:0042802(identical protein binding);GO:0016301(kinase activity);GO:0016004(phospholipase ac…	04060(Cytokine-cytokine receptor interaction);04061(Viral protein interaction with cytokine and cytokine receptor);04062(Chemokine signaling pathway);04620(Toll-like receptor signaling pathway);05142(Chagas disease);05163(Human cytomegalovirus infection);05323(Rheumatoid arthritis);05417(Lipid and atherosclerosis)	R-HSA-1280215(Cytokine Signaling in Immune system);R-HSA-162582(Signal Transduction);R-HSA-168256(Immune System);R-HSA-372790(Signaling by GPCR);R-HSA-373076(Class A/1 (Rhodopsin-like receptors));R-HSA-375276(Peptide ligand-binding receptors);R-HSA-380108(Chemokine receptors bind chemokines);R-HSA-449147(Signaling by Interleukins);R-HSA-500792(GPCR ligand binding);R-HSA-6783783(Interleukin-10 sig…	DOID:1040(chronic lymphocytic leukemia);DOID:11077(brucellosis);DOID:11335(sarcoidosis);DOID:1240(leukemia);DOID:1395(schistosomiasis);DOID:1485(cystic fibrosis);DOID:162(cancer);DOID:1749(squamous cell carcinoma);DOID:225(syndrome);DOID:326(ischemia);DOID:399(tuberculosis);DOID:526(human immunodeficiency virus infectious disease);DOID:8469(influenza);DOID:9351(diabetes mellitus);DOID:9538(multip…	IPR001811(Chemokine interleukin-8-like domain);IPR000827(CC chemokine, conserved site);IPR036048(Chemokine interleukin-8-like superfamily);IPR039809(Chemokine beta/gamma/delta)	extracellular	3.80345	5.71591	5.51306	3.65629	3.19444	5.38942	4.22082	3.74622	3.20173	6.40786	5.88827	6.11848	Olink Inflammation	-0.385135	4.54542833333333	4.93056333333333	-0.534241110455028	0.605336069727358	9.59063653997989	-2.0007448104969	1.2304748104969	Welch Two Sample t-test	two.sided	0.788030170187457	no
CCL11	OID00505	P51671	Eotaxin (C-C motif chemokine 11) (Eosinophil chemotactic protein) (Small-inducible cytokine A11)	GO:0005576(extracellular region);GO:0005615(extracellular space);GO:0048020(CCR chemokine receptor binding);GO:0031728(CCR3 chemokine receptor binding);GO:0008009(chemokine activity);GO:0046983(protein dimerization activity);GO:0048018(receptor ligand activity);GO:0007015(actin filament organization);GO:0061844(antimicrobial humoral immune response mediated by antimicrobial peptide);GO:0060444(br…	04060(Cytokine-cytokine receptor interaction);04061(Viral protein interaction with cytokine and cytokine receptor);04062(Chemokine signaling pathway);04657(IL-17 signaling pathway);05310(Asthma)	R-HSA-1280215(Cytokine Signaling in Immune system);R-HSA-162582(Signal Transduction);R-HSA-168256(Immune System);R-HSA-372790(Signaling by GPCR);R-HSA-373076(Class A/1 (Rhodopsin-like receptors));R-HSA-375276(Peptide ligand-binding receptors);R-HSA-380108(Chemokine receptors bind chemokines);R-HSA-449147(Signaling by Interleukins);R-HSA-500792(GPCR ligand binding);R-HSA-6785807(Interleukin-4 and …	DOID:1024(leprosy);DOID:11963(esophagitis);DOID:1205(allergic disease);DOID:162(cancer);DOID:3310(atopic dermatitis);DOID:4001(ovarian carcinoma);DOID:4798(aggressive systemic mastocytosis);DOID:5844(myocardial infarction);DOID:6132(bronchitis);DOID:8398(osteoarthritis);DOID:8469(influenza);DOID:2841(asthma);DOID:3770(pulmonary fibrosis);DOID:3083(chronic obstructive pulmonary disease);DOID:1040(…	IPR000827(CC chemokine, conserved site);IPR039809(Chemokine beta/gamma/delta);IPR001811(Chemokine interleukin-8-like domain);IPR036048(Chemokine interleukin-8-like superfamily)	extracellular	5.86279	7.7599	5.30509	1.86946	5.47	6.35227	5.5497	5.63524	3.85925	7.67268	6.12293	6.8395	Olink Inflammation	-0.509965	5.436585	5.94655	-0.531868680679535	0.608153718296842	8.68292930704908	-2.69109467840517	1.67116467840516	Welch Two Sample t-test	two.sided	0.788030170187457	no
IL8	OID00471	P10145	Interleukin-8 (IL-8) (C-X-C motif chemokine 8) (Chemokine (C-X-C motif) ligand 8) (Emoctakin) (Granulocyte chemotactic protein 1) (GCP-1) (Monocyte-derived neutrophil chemotactic factor) (MDNCF) (Monocyte-derived neutrophil-activating peptide) (MONAP) (Neutrophil-activating protein 1) (NAP-1) (Protein 3-10C) (T-cell chemotactic factor) [Cleaved into: MDNCF-a (GCP/IL-8 protein IV) (IL8/NAP1 form I…	GO:0005576(extracellular region);GO:0005615(extracellular space);GO:0008009(chemokine activity);GO:0045236(CXCR chemokine receptor binding);GO:0008201(heparin binding);GO:0005153(interleukin-8 receptor binding);GO:0001525(angiogenesis);GO:0061844(antimicrobial humoral immune response mediated by antimicrobial peptide);GO:0019722(calcium-mediated signaling);GO:0044344(cellular response to fibrobla…	04060(Cytokine-cytokine receptor interaction);04061(Viral protein interaction with cytokine and cytokine receptor);04062(Chemokine signaling pathway);04064(NF-kappa B signaling pathway);04072(Phospholipase D signaling pathway);04218(Cellular senescence);04620(Toll-like receptor signaling pathway);04621(NOD-like receptor signaling pathway);04622(RIG-I-like receptor signaling pathway);04657(IL-17 s…	R-HSA-1280215(Cytokine Signaling in Immune system);R-HSA-162582(Signal Transduction);R-HSA-168256(Immune System);R-HSA-2262752(Cellular responses to stress);R-HSA-2559582(Senescence-Associated Secretory Phenotype (SASP));R-HSA-2559583(Cellular Senescence);R-HSA-372790(Signaling by GPCR);R-HSA-373076(Class A/1 (Rhodopsin-like receptors));R-HSA-375276(Peptide ligand-binding receptors);R-HSA-380108(…	DOID:10283(prostate cancer);DOID:10310(viral meningitis);DOID:1037(lymphoid leukemia);DOID:1040(chronic lymphocytic leukemia);DOID:10591(pre-eclampsia);DOID:10608(celiac disease);DOID:10652(Alzheimer's disease);DOID:10754(otitis media);DOID:1115(sarcoma);DOID:11265(trachoma);DOID:11394(adult respiratory distress syndrome);DOID:114(heart disease);DOID:11400(pyelonephritis);DOID:1176(bronchial dise…	IPR033899(CXC Chemokine domain);IPR001089(CXC chemokine);IPR001811(Chemokine interleukin-8-like domain);IPR036048(Chemokine interleukin-8-like superfamily);IPR018048(CXC chemokine, conserved site)	extracellular	7.17715	12.96222	6.12165	4.42569	7.26066	8.13389	8.19167	6.68679	6.59402	9.51403	7.37607	11.33967	Olink Inflammation	-0.603498333333333	7.68021	8.28370833333333	-0.431637234236704	0.676723758465932	8.51763352104388	-3.7938738012724	2.58687713460573	Welch Two Sample t-test	two.sided	0.864534116745958	no
IL10	OID00528	P22301	Interleukin-10 (IL-10) (Cytokine synthesis inhibitory factor) (CSIF)	GO:0005576(extracellular region);GO:0005615(extracellular space);GO:0005125(cytokine activity);GO:0008083(growth factor activity);GO:0005141(interleukin-10 receptor binding);GO:0046983(protein dimerization activity);GO:0030183(B cell differentiation);GO:0042100(B cell proliferation);GO:0060670(branching involved in labyrinthine layer morphogenesis);GO:0071392(cellular response to estradiol stimul…	04060(Cytokine-cytokine receptor interaction);04061(Viral protein interaction with cytokine and cytokine receptor);04068(FoxO signaling pathway);04148(Efferocytosis);04625(C-type lectin receptor signaling pathway);04630(JAK-STAT signaling pathway);04660(T cell receptor signaling pathway);04672(Intestinal immune network for IgA production);05133(Pertussis);05135(Yersinia infection);05140(Leishmani…	R-HSA-1280215(Cytokine Signaling in Immune system);R-HSA-1643685(Disease);R-HSA-168256(Immune System);R-HSA-447115(Interleukin-12 family signaling);R-HSA-449147(Signaling by Interleukins);R-HSA-5663202(Diseases of signal transduction by growth factor receptors and second messengers);R-HSA-5663205(Infectious disease);R-HSA-6783783(Interleukin-10 signaling);R-HSA-6785807(Interleukin-4 and Interleuk…	DOID:10223(dermatomyositis);DOID:1024(leprosy);DOID:10325(silicosis);DOID:10588(adrenoleukodystrophy);DOID:10591(pre-eclampsia);DOID:10608(celiac disease);DOID:10652(Alzheimer's disease);DOID:1074(kidney failure);DOID:10754(otitis media);DOID:10763(hypertension);DOID:10825(essential hypertension);DOID:10887(lepromatous leprosy);DOID:10952(nephritis);DOID:11077(brucellosis);DOID:11104(spotted feve…	IPR020443(Interleukin-10/19/20/22/24/26 family);IPR009079(Four-helical cytokine-like, core);IPR000098(Interleukin-10);IPR020423(Interleukin-10, conserved site)	extracellular	-0.66191	3.60483	-0.28092	-0.5347	0.66521	1.54105	1.53667	-0.73117	0.70398	0.51699	-0.38182	0.79316	Olink Inflammation	0.315958333333333	0.72226	0.406301666666667	0.420613291175813	0.685989027417989	7.39707614560226	-1.44116389231074	2.07308055897741	Welch Two Sample t-test	two.sided	0.864534116745958	no
IL-22 RA1	OID00516	Q8N6P7	Interleukin-22 receptor subunit alpha-1 (IL-22 receptor subunit alpha-1) (IL-22R-alpha-1) (IL-22RA1) (Cytokine receptor class-II member 9) (Cytokine receptor family 2 member 9) (CRF2-9) (ZcytoR11)	GO:0005886(plasma membrane);GO:0004896(cytokine receptor activity);GO:0004904(interferon receptor activity);GO:0042015(interleukin-20 binding);GO:0042018(interleukin-22 receptor activity);GO:0019221(cytokine-mediated signaling pathway);GO:0050829(defense response to Gram-negative bacterium);GO:0050728(negative regulation of inflammatory response)	04060(Cytokine-cytokine receptor interaction);04061(Viral protein interaction with cytokine and cytokine receptor);04630(JAK-STAT signaling pathway)	R-HSA-1280215(Cytokine Signaling in Immune system);R-HSA-168256(Immune System);R-HSA-449147(Signaling by Interleukins);R-HSA-8854691(Interleukin-20 family signaling)	DOID:162(cancer)	IPR003961(Fibronectin type III);IPR013783(Immunoglobulin-like fold);IPR036116(Fibronectin type III superfamily)	extracellular	0.54602	0.71413	-0.19531	-1.14002	-0.93173	-0.22052	0.26261	-1.2627	0.19135	1.3355	-0.62169	-0.055	Olink Inflammation	-0.179583333333333	-0.204571666666667	-0.0249883333333333	-0.380548019791604	0.711693438737425	9.75545644850599	-1.23464172050671	0.875475053840046	Welch Two Sample t-test	two.sided	0.884808058970853	no
IL-17A	OID00485	Q16552	Interleukin-17A (IL-17) (IL-17A) (Cytotoxic T-lymphocyte-associated antigen 8) (CTLA-8)	GO:0009897(external side of plasma membrane);GO:0005576(extracellular region);GO:0005615(extracellular space);GO:0005125(cytokine activity);GO:0046982(protein heterodimerization activity);GO:0042803(protein homodimerization activity);GO:0002250(adaptive immune response);GO:0006915(apoptotic process);GO:0008219(cell death);GO:0007267(cell-cell signaling);GO:0071347(cellular response to interleukin…	04060(Cytokine-cytokine receptor interaction);04657(IL-17 signaling pathway);04659(Th17 cell differentiation);04936(Alcoholic liver disease);05321(Inflammatory bowel disease);05323(Rheumatoid arthritis)	R-HSA-1280215(Cytokine Signaling in Immune system);R-HSA-1643685(Disease);R-HSA-168256(Immune System);R-HSA-448424(Interleukin-17 signaling);R-HSA-449147(Signaling by Interleukins);R-HSA-5663205(Infectious disease);R-HSA-6785807(Interleukin-4 and Interleukin-13 signaling);R-HSA-9679506(SARS-CoV Infections);R-HSA-9694516(SARS-CoV-2 Infection);R-HSA-9705671(SARS-CoV-2 activates/modulates innate and…	DOID:10159(osteonecrosis);DOID:10608(celiac disease);DOID:11256(typhus);DOID:1205(allergic disease);DOID:12351(alcoholic hepatitis);DOID:12894(Sjogren's syndrome);DOID:13141(uveitis);DOID:13241(Behcet's disease);DOID:13371(scrub typhus);DOID:1485(cystic fibrosis);DOID:1508(candidiasis);DOID:162(cancer);DOID:1724(duodenal ulcer);DOID:1749(squamous cell carcinoma);DOID:1936(atherosclerosis);DOID:20…	IPR029034(Cystine-knot cytokine);IPR020440(Interleukin-17, chordata);IPR010345(Interleukin-17 family)	extracellular	2.32797	5.86546	0.86269	-0.84315	1.94297	2.65046	4.21552	3.10893	-0.27819	1.01947	-0.25276	2.49025	Olink Inflammation	0.417196666666666	2.1344	1.71720333333333	0.353144329816531	0.731549700797702	9.6794813021222	-2.22693860505804	3.06133193839138	Welch Two Sample t-test	two.sided	0.897367632978515	no
CXCL5	OID00520	P42830	C-X-C motif chemokine 5 (ENA-78(1-78)) (Epithelial-derived neutrophil-activating protein 78) (Neutrophil-activating peptide ENA-78) (Small-inducible cytokine B5) [Cleaved into: ENA-78(8-78); ENA-78(9-78)]	GO:0005576(extracellular region);GO:0005615(extracellular space);GO:0008009(chemokine activity);GO:0045236(CXCR chemokine receptor binding);GO:0042802(identical protein binding);GO:0061844(antimicrobial humoral immune response mediated by antimicrobial peptide);GO:0007267(cell-cell signaling);GO:0071222(cellular response to lipopolysaccharide);GO:0070098(chemokine-mediated signaling pathway);GO:0…	04060(Cytokine-cytokine receptor interaction);04061(Viral protein interaction with cytokine and cytokine receptor);04062(Chemokine signaling pathway);04657(IL-17 signaling pathway);04668(TNF signaling pathway);05133(Pertussis);05323(Rheumatoid arthritis)	R-HSA-162582(Signal Transduction);R-HSA-372790(Signaling by GPCR);R-HSA-373076(Class A/1 (Rhodopsin-like receptors));R-HSA-375276(Peptide ligand-binding receptors);R-HSA-380108(Chemokine receptors bind chemokines);R-HSA-388396(GPCR downstream signalling);R-HSA-418594(G alpha (i) signalling events);R-HSA-500792(GPCR ligand binding)	DOID:13375(temporal arteritis);DOID:162(cancer);DOID:225(syndrome);DOID:409(liver disease);DOID:9351(diabetes mellitus);DOID:9470(bacterial meningitis);DOID:9471(meningitis);DOID:9970(obesity);DOID:10534(stomach cancer);DOID:289(endometriosis);DOID:4(disease);DOID:850(lung disease);DOID:13406(pulmonary sarcoidosis)	IPR001089(CXC chemokine);IPR033899(CXC Chemokine domain);IPR036048(Chemokine interleukin-8-like superfamily);IPR001811(Chemokine interleukin-8-like domain);IPR018048(CXC chemokine, conserved site)	extracellular	0.40605	8.44106	3.52065	0.53348	2.06923	4.59547	4.53606	1.58672	1.4771	5.42444	2.75124	6.50606	Olink Inflammation	-0.452613333333333	3.26099	3.71360333333333	-0.30164257406497	0.769859560752933	8.89235199929856	-3.85324410608196	2.9480174394153	Welch Two Sample t-test	two.sided	0.917411167897675	no
ST1A1	OID00557	P50225	Sulfotransferase 1A1 (ST1A1) (EC 2.8.2.1) (Aryl sulfotransferase 1) (HAST1/HAST2) (Phenol sulfotransferase 1) (Phenol-sulfating phenol sulfotransferase 1) (P-PST 1) (ST1A3) (Thermostable phenol sulfotransferase) (Ts-PST)	GO:0005737(cytoplasm);GO:0005829(cytosol);GO:0050656(3'-phosphoadenosine 5'-phosphosulfate binding);GO:0004062(aryl sulfotransferase activity);GO:0047894(flavonol 3-sulfotransferase activity);GO:0050294(steroid sulfotransferase activity);GO:0008146(sulfotransferase activity);GO:0050427(3'-phosphoadenosine 5'-phosphosulfate metabolic process);GO:0009308(amine metabolic process);GO:0006584(catechol…	05204(Chemical carcinogenesis)	R-HSA-1430728(Metabolism);R-HSA-156580(Phase II - Conjugation of compounds);R-HSA-156584(Cytosolic sulfonation of small molecules);R-HSA-211859(Biological oxidations);R-HSA-9748784(Drug ADME);R-HSA-9753281(Paracetamol ADME)	DOID:162(cancer);DOID:657(adenoma);DOID:684(hepatocellular carcinoma)	IPR000863(Sulfotransferase domain);IPR027417(P-loop containing nucleoside triphosphate hydrolase)	cytosol	2.02511	6.61619	3.74115	0.37911	0.3606	2.45626	1.87002	1.07381	1.36861	3.26663	2.61549	3.58969	Olink Inflammation	0.299028333333333	2.59640333333333	2.297375	0.285183933061049	0.783958361370833	6.82871833406544	-2.19305074382565	2.79110741049232	Welch Two Sample t-test	two.sided	0.917411167897675	no
IL-17C	OID00483	Q9P0M4	Interleukin-17C (IL-17C) (Cytokine CX2)	GO:0005576(extracellular region);GO:0005615(extracellular space);GO:0005125(cytokine activity);GO:0007166(cell surface receptor signaling pathway);GO:0007267(cell-cell signaling);GO:0006954(inflammatory response)	04060(Cytokine-cytokine receptor interaction);04657(IL-17 signaling pathway)	R-HSA-1280215(Cytokine Signaling in Immune system);R-HSA-168256(Immune System);R-HSA-448424(Interleukin-17 signaling);R-HSA-449147(Signaling by Interleukins)	-	IPR010345(Interleukin-17 family);IPR020440(Interleukin-17, chordata);IPR029034(Cystine-knot cytokine)	extracellular	0.08006	-0.35841	-0.06404	-0.35571	-0.71322	0.60374	-0.80123	-0.61037	-0.54756	0.10221	0.63478	0.97692	Olink Inflammation	-0.0937216666666666	-0.134596666666667	-0.040875	-0.266795428575278	0.796093198547682	8.35598107542867	-0.897822201070038	0.710378867736705	Welch Two Sample t-test	two.sided	0.917411167897675	no
CD8A	OID05124	P01732	T-cell surface glycoprotein CD8 alpha chain (T-lymphocyte differentiation antigen T8/Leu-2) (CD antigen CD8a)	GO:0009897(external side of plasma membrane);GO:0005576(extracellular region);GO:0005886(plasma membrane);GO:0044853(plasma membrane raft);GO:0043235(receptor complex);GO:0042101(T cell receptor complex);GO:0015026(coreceptor activity);GO:0042288(MHC class I protein binding);GO:0023024(MHC class I protein complex binding);GO:0002250(adaptive immune response);GO:0019882(antigen processing and pres…	04514(Cell adhesion molecules);04612(Antigen processing and presentation);04640(Hematopoietic cell lineage);04660(T cell receptor signaling pathway);05135(Yersinia infection);05340(Primary immunodeficiency)	R-HSA-1280218(Adaptive Immune System);R-HSA-168256(Immune System);R-HSA-198933(Immunoregulatory interactions between a Lymphoid and a non-Lymphoid cell)	DOID:1205(allergic disease);DOID:1240(leukemia);DOID:162(cancer);DOID:1909(melanoma);DOID:3083(chronic obstructive pulmonary disease);DOID:614(lymphopenia);DOID:8469(influenza)	IPR013106(Immunoglobulin V-set domain);IPR036179(Immunoglobulin-like domain superfamily);IPR007110(Immunoglobulin-like domain);IPR015468(CD8 alpha subunit);IPR013783(Immunoglobulin-like fold);IPR003599(Immunoglobulin subtype)	extracellular	1.45456	-0.31829	0.2516	-0.32109	-0.58194	0.61769	-0.44819	0.85612	-0.55029	1.1406	-0.26842	1.08817	Olink Inflammation	-0.119243333333333	0.183755	0.302998333333333	-0.263493612320062	0.797536314601515	9.96913502470083	-1.12800496860618	0.889518301939518	Welch Two Sample t-test	two.sided	0.917411167897675	no
CXCL6	OID00534	P80162	C-X-C motif chemokine 6 (Chemokine alpha 3) (CKA-3) (Granulocyte chemotactic protein 2) (GCP-2) (Small-inducible cytokine B6) [Cleaved into: Small-inducible cytokine B6, N-processed variant 1; Small-inducible cytokine B6, N-processed variant 2; Small-inducible cytokine B6, N-processed variant 3]	GO:0005576(extracellular region);GO:0005615(extracellular space);GO:0008009(chemokine activity);GO:0045236(CXCR chemokine receptor binding);GO:0008201(heparin binding);GO:0061844(antimicrobial humoral immune response mediated by antimicrobial peptide);GO:0007267(cell-cell signaling);GO:0071222(cellular response to lipopolysaccharide);GO:0070098(chemokine-mediated signaling pathway);GO:0006935(che…	04060(Cytokine-cytokine receptor interaction);04061(Viral protein interaction with cytokine and cytokine receptor);04062(Chemokine signaling pathway);04657(IL-17 signaling pathway);04668(TNF signaling pathway);05133(Pertussis);05323(Rheumatoid arthritis)	R-HSA-162582(Signal Transduction);R-HSA-372790(Signaling by GPCR);R-HSA-373076(Class A/1 (Rhodopsin-like receptors));R-HSA-375276(Peptide ligand-binding receptors);R-HSA-380108(Chemokine receptors bind chemokines);R-HSA-388396(GPCR downstream signalling);R-HSA-418594(G alpha (i) signalling events);R-HSA-500792(GPCR ligand binding)	DOID:824(periodontitis);DOID:8778(Crohn's disease);DOID:4(disease);DOID:162(cancer)	IPR033899(CXC Chemokine domain);IPR001811(Chemokine interleukin-8-like domain);IPR018048(CXC chemokine, conserved site);IPR001089(CXC chemokine);IPR036048(Chemokine interleukin-8-like superfamily)	extracellular	4.71037	7.82826	6.48321	1.37629	2.43944	4.86014	3.99605	3.83842	2.78794	5.82896	3.77084	5.72083	Olink Inflammation	0.292445	4.616285	4.32384	0.265743538443701	0.797748841650152	7.33813152804875	-2.28566160131248	2.87055160131248	Welch Two Sample t-test	two.sided	0.917411167897675	no
TRANCE	OID00521	O14788	Tumor necrosis factor ligand superfamily member 11 (Osteoclast differentiation factor) (ODF) (Osteoprotegerin ligand) (OPGL) (Receptor activator of nuclear factor kappa-B ligand) (RANKL) (TNF-related activation-induced cytokine) (TRANCE) (CD antigen CD254) [Cleaved into: Tumor necrosis factor ligand superfamily member 11, membrane form; Tumor necrosis factor ligand superfamily member 11, soluble …	GO:0005737(cytoplasm);GO:0005576(extracellular region);GO:0005615(extracellular space);GO:0005886(plasma membrane);GO:0005125(cytokine activity);GO:0042802(identical protein binding);GO:0005164(tumor necrosis factor receptor binding);GO:0032813(tumor necrosis factor receptor superfamily binding);GO:0045453(bone resorption);GO:0055074(calcium ion homeostasis);GO:0019722(calcium-mediated signaling)…	04060(Cytokine-cytokine receptor interaction);04064(NF-kappa B signaling pathway);04380(Osteoclast differentiation);04917(Prolactin signaling pathway);04928(Parathyroid hormone synthesis, secretion and action);05207(Chemical carcinogenesis);05224(Breast cancer);05323(Rheumatoid arthritis)	R-HSA-1280215(Cytokine Signaling in Immune system);R-HSA-168256(Immune System);R-HSA-5668541(TNFR2 non-canonical NF-kB pathway);R-HSA-5669034(TNFs bind their physiological receptors);R-HSA-5676594(TNF receptor superfamily (TNFSF) members mediating non-canonical NF-kB pathway)	DOID:10241(thalassemia);DOID:1040(chronic lymphocytic leukemia);DOID:10591(pre-eclampsia);DOID:1115(sarcoma);DOID:11476(osteoporosis);DOID:12252(NA);DOID:1240(leukemia);DOID:13189(gout);DOID:13240(tooth resorption);DOID:13533(osteopetrosis);DOID:1612(breast cancer);DOID:162(cancer);DOID:1712(aortic valve stenosis);DOID:178(vascular disease);DOID:184(bone cancer);DOID:1909(melanoma);DOID:1936(athe…	IPR006052(Tumour necrosis factor domain);IPR008983(Tumour necrosis factor-like domain superfamily);IPR017355(Tumour necrosis factor ligand 10/11)	plasma membrane	0.25392	-1.07438	-0.05079	-0.25373	-0.03294	-0.27927	-0.06821	0.07292	-0.79067	0.65793	-0.70469	-0.2144	Olink Inflammation	-0.0650116666666666	-0.239531666666667	-0.17452	-0.227569465338056	0.824691029616221	9.73075769311067	-0.703938088967038	0.573914755633705	Welch Two Sample t-test	two.sided	0.936686107712251	no
MCP-3	OID00474	P80098	C-C motif chemokine 7 (Monocyte chemoattractant protein 3) (Monocyte chemotactic protein 3) (MCP-3) (NC28) (Small-inducible cytokine A7)	GO:0005576(extracellular region);GO:0005615(extracellular space);GO:0048020(CCR chemokine receptor binding);GO:0031726(CCR1 chemokine receptor binding);GO:0031727(CCR2 chemokine receptor binding);GO:0008009(chemokine activity);GO:0008201(heparin binding);GO:0061844(antimicrobial humoral immune response mediated by antimicrobial peptide);GO:0007267(cell-cell signaling);GO:0071361(cellular response…	04060(Cytokine-cytokine receptor interaction);04061(Viral protein interaction with cytokine and cytokine receptor);04062(Chemokine signaling pathway);04657(IL-17 signaling pathway)	R-HSA-162582(Signal Transduction);R-HSA-372790(Signaling by GPCR);R-HSA-373076(Class A/1 (Rhodopsin-like receptors));R-HSA-375276(Peptide ligand-binding receptors);R-HSA-380108(Chemokine receptors bind chemokines);R-HSA-500792(GPCR ligand binding)	DOID:1749(squamous cell carcinoma);DOID:418(systemic scleroderma);DOID:7148(rheumatoid arthritis);DOID:824(periodontitis);DOID:848(arthritis);DOID:4(disease);DOID:2377(multiple sclerosis)	IPR001811(Chemokine interleukin-8-like domain);IPR039809(Chemokine beta/gamma/delta);IPR000827(CC chemokine, conserved site);IPR036048(Chemokine interleukin-8-like superfamily)	extracellular	2.20676	5.24801	4.53301	-0.29076	1.99633	3.10673	3.08405	1.85205	0.92055	4.28076	1.19317	6.92227	Olink Inflammation	-0.242128333333334	2.80001333333333	3.04214166666667	-0.196460376193741	0.848258687992456	9.81321836618903	-2.99530784473259	2.51105117806593	Welch Two Sample t-test	two.sided	0.942060749825256	no
OSM	OID00494	P13725	Oncostatin-M (OSM)	GO:0005576(extracellular region);GO:0005615(extracellular space);GO:0005125(cytokine activity);GO:0008083(growth factor activity);GO:0005147(oncostatin-M receptor binding);GO:0006955(immune response);GO:0008285(negative regulation of cell population proliferation);GO:0046888(negative regulation of hormone secretion);GO:0038165(oncostatin-M-mediated signaling pathway);GO:0002675(positive regulatio…	04060(Cytokine-cytokine receptor interaction);04151(PI3K-Akt signaling pathway);04630(JAK-STAT signaling pathway)	R-HSA-1280215(Cytokine Signaling in Immune system);R-HSA-168256(Immune System);R-HSA-449147(Signaling by Interleukins);R-HSA-6783589(Interleukin-6 family signaling);R-HSA-6785807(Interleukin-4 and Interleukin-13 signaling);R-HSA-6788467(IL-6-type cytokine receptor ligand interactions)	DOID:10303(sialadenitis);DOID:10591(pre-eclampsia);DOID:1168(familial hyperlipidemia);DOID:1240(leukemia);DOID:162(cancer);DOID:3347(osteosarcoma);DOID:3388(periodontal disease);DOID:3459(breast carcinoma);DOID:5200(urinary tract obstruction);DOID:7148(rheumatoid arthritis);DOID:824(periodontitis);DOID:848(arthritis);DOID:3070(high grade glioma);DOID:9538(multiple myeloma);DOID:10283(prostate can…	IPR019827(Leukemia inhibitory factor /oncostatin, conserved site);IPR009079(Four-helical cytokine-like, core);IPR001581(Leukemia inhibitory factor /oncostatin);IPR039578(Oncostatin-M)	extracellular	0.71404	5.00016	1.16327	-0.73672	1.58769	2.11242	1.69059	1.29266	0.27699	2.15785	0.69882	2.70767	Olink Inflammation	0.16938	1.64014333333333	1.47076333333333	0.196224679169765	0.849902632994525	7.14007306319732	-1.86366050112713	2.20242050112713	Welch Two Sample t-test	two.sided	0.942060749825256	no
SLAMF1	OID00502	Q13291	Signaling lymphocytic activation molecule (CDw150) (IPO-3) (SLAM family member 1) (CD antigen CD150)	GO:0009897(external side of plasma membrane);GO:0070062(extracellular exosome);GO:0045335(phagocytic vesicle);GO:0005886(plasma membrane);GO:0003823(antigen binding);GO:0098631(cell adhesion mediator activity);GO:0042802(identical protein binding);GO:0042169(SH2 domain binding);GO:0038023(signaling receptor activity);GO:0004888(transmembrane signaling receptor activity);GO:0001618(virus receptor …	03265(Virion);05162(Measles)	-	DOID:1024(leprosy);DOID:225(syndrome);DOID:12236(primary biliary cholangitis);DOID:8622(measles);DOID:934(viral infectious disease);DOID:162(cancer);DOID:4(disease)	IPR013783(Immunoglobulin-like fold);IPR007110(Immunoglobulin-like domain);IPR036179(Immunoglobulin-like domain superfamily);IPR010407(Signaling lymphocytic activation molecule, N-terminal)	endoplasmic reticulum	-0.18364	-0.06519	-0.63516	-0.43021	-0.41724	0.27602	-0.771	-0.07272	-1.13821	0.38724	-0.61824	1.14544	Olink Inflammation	-0.064655	-0.24257	-0.177915	-0.175465597838372	0.866098792709305	6.4440167134583	-0.951437772703185	0.822127772703185	Welch Two Sample t-test	two.sided	0.944455064010434	no
IL6	OID00482	P05231	Interleukin-6 (IL-6) (B-cell stimulatory factor 2) (BSF-2) (CTL differentiation factor) (CDF) (Hybridoma growth factor) (Interferon beta-2) (IFN-beta-2)	GO:0005788(endoplasmic reticulum lumen);GO:0005576(extracellular region);GO:0005615(extracellular space);GO:0005896(interleukin-6 receptor complex);GO:0005125(cytokine activity);GO:0008083(growth factor activity);GO:0005138(interleukin-6 receptor binding);GO:0006953(acute-phase response);GO:0070301(cellular response to hydrogen peroxide);GO:0071222(cellular response to lipopolysaccharide);GO:0098…	01521(EGFR tyrosine kinase inhibitor resistance);01523(Antifolate resistance);04060(Cytokine-cytokine receptor interaction);04061(Viral protein interaction with cytokine and cytokine receptor);04066(HIF-1 signaling pathway);04068(FoxO signaling pathway);04151(PI3K-Akt signaling pathway);04218(Cellular senescence);04620(Toll-like receptor signaling pathway);04621(NOD-like receptor signaling pathwa…	R-HSA-1059683(Interleukin-6 signaling);R-HSA-110056(MAPK3 (ERK1) activation);R-HSA-112409(RAF-independent MAPK1/3 activation);R-HSA-112411(MAPK1 (ERK2) activation);R-HSA-1280215(Cytokine Signaling in Immune system);R-HSA-162582(Signal Transduction);R-HSA-1643685(Disease);R-HSA-168256(Immune System);R-HSA-212436(Generic Transcription Pathway);R-HSA-2262752(Cellular responses to stress);R-HSA-25595…	DOID:10140(dry eye syndrome);DOID:1019(osteomyelitis);DOID:10223(dermatomyositis);DOID:1024(leprosy);DOID:10283(prostate cancer);DOID:1036(chronic leukemia);DOID:10588(adrenoleukodystrophy);DOID:1059(intellectual disability);DOID:10591(pre-eclampsia);DOID:10608(celiac disease);DOID:10652(Alzheimer's disease);DOID:10754(otitis media);DOID:10763(hypertension);DOID:10825(essential hypertension);DOID…	IPR030473(Interleukin-6/GCSF/MGF, conserved site);IPR030474(Interleukin-6/GCSF/MGF);IPR009079(Four-helical cytokine-like, core);IPR003574(Interleukin-6)	extracellular	4.85457	13.05363	7.5825	3.62071	7.59036	8.01798	9.89429	6.59163	5.86992	7.29484	7.10257	9.44595	Olink Inflammation	-0.246575	7.45329166666667	7.69986666666667	-0.166087164082956	0.872594352618336	7.30146373050985	-3.7279544300299	3.2348044300299	Welch Two Sample t-test	two.sided	0.944455064010434	no
IL-24	OID00524	Q13007	Interleukin-24 (IL-24) (Melanoma differentiation-associated gene 7 protein) (MDA-7) (Suppression of tumorigenicity 16 protein)	GO:0005576(extracellular region);GO:0005615(extracellular space);GO:0005125(cytokine activity);GO:0006915(apoptotic process);GO:0071353(cellular response to interleukin-4);GO:0071222(cellular response to lipopolysaccharide);GO:0030336(negative regulation of cell migration);GO:0008285(negative regulation of cell population proliferation);GO:0008284(positive regulation of cell population proliferat…	04060(Cytokine-cytokine receptor interaction);04061(Viral protein interaction with cytokine and cytokine receptor);04630(JAK-STAT signaling pathway)	R-HSA-1280215(Cytokine Signaling in Immune system);R-HSA-168256(Immune System);R-HSA-449147(Signaling by Interleukins);R-HSA-8854691(Interleukin-20 family signaling)	DOID:1040(chronic lymphocytic leukemia);DOID:1123(spondyloarthropathy);DOID:1240(leukemia);DOID:162(cancer);DOID:1749(squamous cell carcinoma);DOID:1909(melanoma);DOID:3907(lung squamous cell carcinoma);DOID:3908(lung non-small cell carcinoma);DOID:3910(lung adenocarcinoma);DOID:4398(pustulosis of palm and sole);DOID:4905(pancreatic carcinoma);DOID:684(hepatocellular carcinoma);DOID:7148(rheumato…	IPR009079(Four-helical cytokine-like, core);IPR020423(Interleukin-10, conserved site);IPR020444(Interleukin-24)	mitochondria	-0.67752	0.2262	-0.77966	-0.87703	-0.99927	-0.70522	-1.74529	-0.35645	-0.1337	-0.45445	-0.76111	-0.13351	Olink Inflammation	-0.0379983333333332	-0.635416666666667	-0.597418333333333	-0.124074324466033	0.903958040008151	9.0857642607756	-0.729798798580076	0.65380213191341	Welch Two Sample t-test	two.sided	0.96702488000872	no
TNF	OID05548	P01375	Tumor necrosis factor (Cachectin) (TNF-alpha) (Tumor necrosis factor ligand superfamily member 2) (TNF-a) [Cleaved into: Tumor necrosis factor, membrane form (N-terminal fragment) (NTF); Intracellular domain 1 (ICD1); Intracellular domain 2 (ICD2); C-domain 1; C-domain 2; Tumor necrosis factor, soluble form]	GO:0009986(cell surface);GO:0009897(external side of plasma membrane);GO:0005576(extracellular region);GO:0005615(extracellular space);GO:0045121(membrane raft);GO:0043025(neuronal cell body);GO:0001891(phagocytic cup);GO:0005886(plasma membrane);GO:0055037(recycling endosome);GO:0005125(cytokine activity);GO:0038177(death receptor agonist activity);GO:0042802(identical protein binding);GO:000202…	01523(Antifolate resistance);04010(MAPK signaling pathway);04060(Cytokine-cytokine receptor interaction);04061(Viral protein interaction with cytokine and cytokine receptor);04064(NF-kappa B signaling pathway);04071(Sphingolipid signaling pathway);04150(mTOR signaling pathway);04210(Apoptosis);04217(Necroptosis);04350(TGF-beta signaling pathway);04380(Osteoclast differentiation);04612(Antigen pro…	R-HSA-1266738(Developmental Biology);R-HSA-1280215(Cytokine Signaling in Immune system);R-HSA-162582(Signal Transduction);R-HSA-168256(Immune System);R-HSA-381340(Transcriptional regulation of white adipocyte differentiation);R-HSA-449147(Signaling by Interleukins);R-HSA-5357786(TNFR1-induced proapoptotic signaling);R-HSA-5357905(Regulation of TNFR1 signaling);R-HSA-5357956(TNFR1-induced NF-kappa…	DOID:10223(dermatomyositis);DOID:1024(leprosy);DOID:10283(prostate cancer);DOID:10316(pneumoconiosis);DOID:10322(berylliosis);DOID:10325(silicosis);DOID:10327(anthracosis);DOID:1036(chronic leukemia);DOID:1037(lymphoid leukemia);DOID:1040(chronic lymphocytic leukemia);DOID:10591(pre-eclampsia);DOID:106(pleural tuberculosis);DOID:10608(celiac disease);DOID:10652(Alzheimer's disease);DOID:1067(open…	IPR006052(Tumour necrosis factor domain);IPR008983(Tumour necrosis factor-like domain superfamily);IPR002959(Tumour necrosis factor alpha);IPR006053(Tumour necrosis factor);IPR021184(Tumour necrosis factor, conserved site)	plasma membrane	1.09997	2.43428	2.04035	-1.48022	0.26248	0.8482	0.11537	0.45651	-1.42542	2.00402	1.94786	2.42766	Olink Inflammation	-0.05349	0.86751	0.921	-0.0645027589092629	0.949844720815878	9.97138107830404	-1.90193078489141	1.79495078489141	Welch Two Sample t-test	two.sided	0.996390219726802	no
IL-1 alpha	OID00493	P01583	Interleukin-1 alpha (IL-1 alpha) (Hematopoietin-1)	GO:0009986(cell surface);GO:0005829(cytosol);GO:0005576(extracellular region);GO:0005615(extracellular space);GO:0005634(nucleus);GO:0005507(copper ion binding);GO:0005125(cytokine activity);GO:0005149(interleukin-1 receptor binding);GO:0006915(apoptotic process);GO:0034605(cellular response to heat);GO:0071222(cellular response to lipopolysaccharide);GO:0002248(connective tissue replacement invo…	04010(MAPK signaling pathway);04060(Cytokine-cytokine receptor interaction);04217(Necroptosis);04218(Cellular senescence);04380(Osteoclast differentiation);04640(Hematopoietic cell lineage);04932(Non-alcoholic fatty liver disease);04933(AGE-RAGE signaling pathway in diabetic complications);04940(Type I diabetes mellitus);05010(Alzheimer disease);05020(Prion disease);05022(Pathways of neurodegener…	R-HSA-1280215(Cytokine Signaling in Immune system);R-HSA-1643685(Disease);R-HSA-168256(Immune System);R-HSA-2262752(Cellular responses to stress);R-HSA-2559582(Senescence-Associated Secretory Phenotype (SASP));R-HSA-2559583(Cellular Senescence);R-HSA-446652(Interleukin-1 family signaling);R-HSA-448706(Interleukin-1 processing);R-HSA-449147(Signaling by Interleukins);R-HSA-5218859(Regulated Necros…	DOID:1019(osteomyelitis);DOID:10223(dermatomyositis);DOID:10314(endocarditis);DOID:10325(silicosis);DOID:10652(Alzheimer's disease);DOID:1067(open-angle glaucoma);DOID:1070(primary open angle glaucoma);DOID:10763(hypertension);DOID:10825(essential hypertension);DOID:1134(gingival recession);DOID:114(heart disease);DOID:11405(diphtheria);DOID:11476(osteoporosis);DOID:11612(polycystic ovary syndrom…	IPR000975(Interleukin-1 family);IPR020877(Interleukin-1 conserved site);IPR003502(Interleukin-1 propeptide);IPR008996(Cytokine IL1/FGF);IPR003295(Interleukin-1 alpha)	nuclear	-0.27703	1.46254	-1.19344	-0.94148	0.21335	-0.31605	0.73815	0.24175	-0.56188	-0.22611	-0.97212	-0.42291	Olink Inflammation	0.0251683333333333	-0.175351666666667	-0.20052	0.0547477028422731	0.957600553332004	8.52749775298413	-1.02362934892542	1.07396601559208	Welch Two Sample t-test	two.sided	0.996390219726802	no
CASP-8	OID00550	Q14790	Caspase-8 (CASP-8) (EC 3.4.22.61) (Apoptotic cysteine protease) (Apoptotic protease Mch-5) (CAP4) (FADD-homologous ICE/ced-3-like protease) (FADD-like ICE) (FLICE) (ICE-like apoptotic protease 5) (MORT1-associated ced-3 homolog) (MACH) [Cleaved into: Caspase-8 subunit p18; Caspase-8 subunit p10]	GO:0031265(CD95 death-inducing signaling complex);GO:0044297(cell body);GO:0005737(cytoplasm);GO:0005856(cytoskeleton);GO:0005829(cytosol);GO:0031264(death-inducing signaling complex);GO:0030027(lamellipodium);GO:0005741(mitochondrial outer membrane);GO:0005739(mitochondrion);GO:0005654(nucleoplasm);GO:0032991(protein-containing complex);GO:0097342(ripoptosome);GO:0004197(cysteine-type endopeptid…	01524(Platinum drug resistance);04115(p53 signaling pathway);04210(Apoptosis);04215(Apoptosis);04217(Necroptosis);04620(Toll-like receptor signaling pathway);04621(NOD-like receptor signaling pathway);04622(RIG-I-like receptor signaling pathway);04623(Cytosolic DNA-sensing pathway);04625(C-type lectin receptor signaling pathway);04657(IL-17 signaling pathway);04668(TNF signaling pathway);04932(No…	R-HSA-109581(Apoptosis);R-HSA-109606(Intrinsic Pathway for Apoptosis);R-HSA-111465(Apoptotic cleavage of cellular proteins);R-HSA-1280215(Cytokine Signaling in Immune system);R-HSA-140534(Caspase activation via Death Receptors in the presence of ligand);R-HSA-162582(Signal Transduction);R-HSA-1643685(Disease);R-HSA-166016(Toll Like Receptor 4 (TLR4) Cascade);R-HSA-166058(MyD88:MAL(TIRAP) cascade …	DOID:10286(prostate carcinoma);DOID:10316(pneumoconiosis);DOID:10327(anthracosis);DOID:1037(lymphoid leukemia);DOID:10763(hypertension);DOID:1115(sarcoma);DOID:12361(Graves' disease);DOID:1240(leukemia);DOID:12894(Sjogren's syndrome);DOID:1520(colon carcinoma);DOID:1612(breast cancer);DOID:162(cancer);DOID:1749(squamous cell carcinoma);DOID:1883(hepatitis C);DOID:1909(melanoma);DOID:2237(hepatiti…	IPR015917(Peptidase C14A, caspase catalytic domain);IPR033170(Caspase-8, death effector domain 1);IPR011600(Peptidase C14, caspase domain);IPR001875(Death effector domain);IPR033139(Peptidase family C14A, cysteine active site);IPR001309(Peptidase C14, p20 domain);IPR011029(Death-like domain superfamily);IPR029030(Caspase-like domain superfamily);IPR016129(Peptidase family C14A, His active site);I…	cytoskeletal	1.79197	5.73238	3.92637	0.39552	0.3045	1.63315	1.56462	1.33683	1.26124	3.4419	1.99678	4.4687	Olink Inflammation	-0.0476966666666665	2.297315	2.34501166666667	-0.046641595556951	0.963899234300928	8.3187928124039	-2.39022665945849	2.29483332612515	Welch Two Sample t-test	two.sided	0.996390219726802	no
CXCL1	OID00496	P09341	Growth-regulated alpha protein (C-X-C motif chemokine 1) (GRO-alpha(1-73)) (Melanoma growth stimulatory activity) (MGSA) (Neutrophil-activating protein 3) (NAP-3) [Cleaved into: GRO-alpha(4-73); GRO-alpha(5-73); GRO-alpha(6-73)]	GO:0005576(extracellular region);GO:0005615(extracellular space);GO:0035580(specific granule lumen);GO:1904724(tertiary granule lumen);GO:0008009(chemokine activity);GO:0045236(CXCR chemokine receptor binding);GO:0008047(enzyme activator activity);GO:0008083(growth factor activity);GO:0005102(signaling receptor binding);GO:0030036(actin cytoskeleton organization);GO:0061844(antimicrobial humoral …	04060(Cytokine-cytokine receptor interaction);04061(Viral protein interaction with cytokine and cytokine receptor);04062(Chemokine signaling pathway);04064(NF-kappa B signaling pathway);04621(NOD-like receptor signaling pathway);04657(IL-17 signaling pathway);04668(TNF signaling pathway);04936(Alcoholic liver disease);05120(Epithelial cell signaling in Helicobacter pylori infection);05134(Legione…	R-HSA-1280215(Cytokine Signaling in Immune system);R-HSA-162582(Signal Transduction);R-HSA-168249(Innate Immune System);R-HSA-168256(Immune System);R-HSA-372790(Signaling by GPCR);R-HSA-373076(Class A/1 (Rhodopsin-like receptors));R-HSA-375276(Peptide ligand-binding receptors);R-HSA-380108(Chemokine receptors bind chemokines);R-HSA-388396(GPCR downstream signalling);R-HSA-418594(G alpha (i) signa…	DOID:1002(endometritis);DOID:1115(sarcoma);DOID:162(cancer);DOID:1749(squamous cell carcinoma);DOID:1909(melanoma);DOID:1936(atherosclerosis);DOID:235(colonic benign neoplasm);DOID:4001(ovarian carcinoma)	IPR001089(CXC chemokine);IPR001811(Chemokine interleukin-8-like domain);IPR036048(Chemokine interleukin-8-like superfamily);IPR033899(CXC Chemokine domain);IPR018048(CXC chemokine, conserved site)	extracellular	7.25634	11.54508	9.85863	4.53501	6.46997	8.36176	7.93124	7.57067	7.28863	9.10454	7.04506	9.25041	Olink Inflammation	-0.0272933333333345	8.004465	8.03175833333333	-0.0251122460108402	0.980732107650425	6.38433941821171	-2.64839761544355	2.59381094877688	Welch Two Sample t-test	two.sided	0.998604605876659	no
CCL4	OID00498	P13236	C-C motif chemokine 4 (G-26 T-lymphocyte-secreted protein) (HC21) (Lymphocyte activation gene 1 protein) (LAG-1) (MIP-1-beta(1-69)) (Macrophage inflammatory protein 1-beta) (MIP-1-beta) (PAT 744) (Protein H400) (SIS-gamma) (Small-inducible cytokine A4) (T-cell activation protein 2) (ACT-2) [Cleaved into: MIP-1-beta(3-69)]	GO:0005576(extracellular region);GO:0005615(extracellular space);GO:0048020(CCR chemokine receptor binding);GO:0031726(CCR1 chemokine receptor binding);GO:0031730(CCR5 chemokine receptor binding);GO:0008009(chemokine activity);GO:0005125(cytokine activity);GO:0042802(identical protein binding);GO:0061844(antimicrobial humoral immune response mediated by antimicrobial peptide);GO:0007155(cell adhe…	04060(Cytokine-cytokine receptor interaction);04061(Viral protein interaction with cytokine and cytokine receptor);04062(Chemokine signaling pathway);04064(NF-kappa B signaling pathway);04620(Toll-like receptor signaling pathway);04623(Cytosolic DNA-sensing pathway);05163(Human cytomegalovirus infection);04060(Cytokine-cytokine receptor interaction);04061(Viral protein interaction with cytokine a…	R-HSA-1280215(Cytokine Signaling in Immune system);R-HSA-162582(Signal Transduction);R-HSA-168256(Immune System);R-HSA-372790(Signaling by GPCR);R-HSA-373076(Class A/1 (Rhodopsin-like receptors));R-HSA-375276(Peptide ligand-binding receptors);R-HSA-380108(Chemokine receptors bind chemokines);R-HSA-388396(GPCR downstream signalling);R-HSA-418594(G alpha (i) signalling events);R-HSA-449147(Signalin…	DOID:1040(chronic lymphocytic leukemia);DOID:1240(leukemia);DOID:1485(cystic fibrosis);DOID:162(cancer);DOID:1883(hepatitis C);DOID:2237(hepatitis);DOID:399(tuberculosis);DOID:526(human immunodeficiency virus infectious disease);DOID:635(acquired immunodeficiency syndrome);DOID:9538(multiple myeloma);DOID:2957(pulmonary tuberculosis);DOID:2556(relapsing polychondritis);DOID:5517(stomach carcinoma…	IPR036048(Chemokine interleukin-8-like superfamily);IPR039809(Chemokine beta/gamma/delta);IPR000827(CC chemokine, conserved site);IPR001811(Chemokine interleukin-8-like domain)	extracellular	3.1868	6.27141	4.28394	1.99546	2.01889	4.01267	2.8457	1.97295	2.03693	5.77976	3.7814	5.34125	Olink Inflammation	0.00186333333333355	3.628195	3.62633166666667	0.00198307676717103	0.99845674892867	9.99702936603161	-2.09181891625135	2.09554558291801	Welch Two Sample t-test	two.sided	0.998604605876659	no
ADA	OID00560	P00813	Adenosine deaminase (EC 3.5.4.4) (Adenosine aminohydrolase)	GO:0070161(anchoring junction);GO:0009986(cell surface);GO:0060205(cytoplasmic vesicle lumen);GO:0005829(cytosol);GO:0009897(external side of plasma membrane);GO:0005764(lysosome);GO:0016020(membrane);GO:0005886(plasma membrane);GO:0046936(2'-deoxyadenosine deaminase activity);GO:0004000(adenosine deaminase activity);GO:0019239(deaminase activity);GO:0008270(zinc ion binding);GO:0006154(adenosine…	00230(Purine metabolism);01100(Metabolic pathways);01232(Nucleotide metabolism);05340(Primary immunodeficiency)	R-HSA-1430728(Metabolism);R-HSA-15869(Metabolism of nucleotides);R-HSA-1643685(Disease);R-HSA-5668914(Diseases of metabolism);R-HSA-74217(Purine salvage);R-HSA-8956321(Nucleotide salvage);R-HSA-9734207(Nucleotide salvage defects);R-HSA-9734735(Defective ADA disrupts (deoxy)adenosine deamination);R-HSA-9735804(Diseases of nucleotide metabolism);R-HSA-9748784(Drug ADME);R-HSA-9755088(Ribavirin ADME)	DOID:10247(pleurisy);DOID:1059(intellectual disability);DOID:10591(pre-eclampsia);DOID:106(pleural tuberculosis);DOID:10608(celiac disease);DOID:1074(kidney failure);DOID:11077(brucellosis);DOID:11714(gestational diabetes);DOID:1184(nephrotic syndrome);DOID:12849(autistic disorder);DOID:13641(exfoliation syndrome);DOID:162(cancer);DOID:225(syndrome);DOID:3083(chronic obstructive pulmonary disease…	IPR001365(Adenosine deaminase domain);IPR028893(Adenosine deaminase);IPR006330(Adenosine/adenine deaminase);IPR006650(Adenosine/AMP deaminase active site);IPR032466(Metal-dependent hydrolase)	cytosol	2.8208	4.40093	2.49343	1.67906	1.60143	2.84093	2.39279	2.64076	2.0048	3.26795	2.4878	3.03752	Olink Inflammation	0.000826666666666753	2.63943	2.63860333333333	0.00181294411230513	0.998604605876659	6.92409954592346	-1.07979583858379	1.08144917191713	Welch Two Sample t-test	two.sided	0.998604605876659	no
