# Supplementary material for: Immune dysregulation drives the relapse of peritoneal dialysis-associated peritonitis: a single-center prospective study
Source: Front Immunol. 2026 Jul 3;17:1810227. doi: 10.3389/fimmu.2026.1810227 (PMC13375459; doi:10.3389/fimmu.2026.1810227)
Supplement: Supplementary file 1 [file DataSheet1.zip › summary of proteomics/summary/04.Diff_analysis/COND1/FHVSZH/ProPro/FHVSZH_string_PPI.txt]

Protein_A	UniProt_A	Assay_A	Protein_B	UniProt_B	Assay_B	Score Threshold
