# Supplementary material for: Immune dysregulation drives the relapse of peritoneal dialysis-associated peritonitis: a single-center prospective study
Source: Front Immunol. 2026 Jul 3;17:1810227. doi: 10.3389/fimmu.2026.1810227 (PMC13375459; doi:10.3389/fimmu.2026.1810227)
Supplement: Supplementary file 1 [file DataSheet1.zip › summary of proteomics/summary/04.Diff_analysis/COND1/FHVSZH/RandomForest/FHVSZH_randomforest_result.txt]

FH	ZH	MeanDecreaseAccuracy	MeanDecreaseGini	id
6.10468321134776	4.98913507250101	6.60687414628666	1.90159480519481	CCL28
1.47715388553071	0.425127956200626	1.284394130351	1.13246204906205	NRTN
-0.913131373549408	0.188452074675038	-0.652511860329886	1.16814920634921	CD40
-1.73636839623257	-2.0681295814776	-2.29622179849186	1.32479393939394	uPA
