# Supplementary material for: Immune dysregulation drives the relapse of peritoneal dialysis-associated peritonitis: a single-center prospective study
Source: Front Immunol. 2026 Jul 3;17:1810227. doi: 10.3389/fimmu.2026.1810227 (PMC13375459; doi:10.3389/fimmu.2026.1810227)
Supplement: Supplementary file 1 [file DataSheet1.zip › summary of proteomics/summary/04.Diff_analysis/COND1/FHVSZH/RandomForest/FHVSZH_randomforest_result.xlsx]

## Sheet: Sheet1
FH	ZH	MeanDecreaseAccuracy	MeanDecreaseGini	id
6.10468	4.98914	6.60687	1.90159	CCL28
1.47715	0.425128	1.28439	1.13246	NRTN
-0.913131	0.188452	-0.652512	1.16815	CD40
-1.73637	-2.06813	-2.29622	1.32479	uPA
