# Supplementary material for: Immune dysregulation drives the relapse of peritoneal dialysis-associated peritonitis: a single-center prospective study
Source: Front Immunol. 2026 Jul 3;17:1810227. doi: 10.3389/fimmu.2026.1810227 (PMC13375459; doi:10.3389/fimmu.2026.1810227)
Supplement: Supplementary file 1 [file DataSheet1.zip › summary of proteomics/summary/04.Diff_analysis/COND1/FHVSZH/Top_boxplot/All_FHVSZH_Significant_Pro.txt]

Assay	SampleID	Value	Group
2	CCL28	FH_1	-0.71235	FH
3	CCL28	FH_2	-0.71292	FH
4	CCL28	FH_3	-0.17493	FH
5	CCL28	FH_4	-0.61175	FH
6	CCL28	FH_5	-0.88291	FH
7	CCL28	FH_6	-1.21073	FH
8	CCL28	ZH_1	-0.67446	ZH
9	CCL28	ZH_2	-0.27436	ZH
10	CCL28	ZH_3	-0.08041	ZH
11	CCL28	ZH_4	0.18411	ZH
12	CCL28	ZH_5	0.16746	ZH
13	CCL28	ZH_6	0.07115	ZH
14	uPA	FH_1	4.14705	FH
15	uPA	FH_2	7.93862	FH
16	uPA	FH_3	7.13124	FH
17	uPA	FH_4	4.96229	FH
18	uPA	FH_5	5.94989	FH
19	uPA	FH_6	6.90625	FH
20	uPA	ZH_1	6.27213	ZH
21	uPA	ZH_2	9.16103	ZH
22	uPA	ZH_3	6.80852	ZH
23	uPA	ZH_4	7.94877	ZH
24	uPA	ZH_5	8.48443	ZH
25	uPA	ZH_6	9.72778	ZH
26	CD40	FH_1	11.16639	FH
27	CD40	FH_2	11.31585	FH
28	CD40	FH_3	12.17934	FH
29	CD40	FH_4	11.25413	FH
30	CD40	FH_5	11.08435	FH
31	CD40	FH_6	10.322	FH
32	CD40	ZH_1	11.08755	ZH
33	CD40	ZH_2	11.17289	ZH
34	CD40	ZH_3	12.62073	ZH
35	CD40	ZH_4	12.83734	ZH
36	CD40	ZH_5	13.27044	ZH
37	CD40	ZH_6	13.36912	ZH
38	NRTN	FH_1	-0.46442	FH
39	NRTN	FH_2	-0.54706	FH
40	NRTN	FH_3	-0.83056	FH
41	NRTN	FH_4	-0.81026	FH
42	NRTN	FH_5	-0.29485	FH
43	NRTN	FH_6	-0.61851	FH
44	NRTN	ZH_1	-0.74463	ZH
45	NRTN	ZH_2	-0.81528	ZH
46	NRTN	ZH_3	-0.81993	ZH
47	NRTN	ZH_4	-0.62118	ZH
48	NRTN	ZH_5	-1.00863	ZH
49	NRTN	ZH_6	-0.99755	ZH
